# Supplementary material for: Social isolation and cardiometabolic burden synergistically predict physical dysfunction in aging Chinese adults: Evidence of risk thresholds and the mediating role of frailty
Source: PLoS One. 2025 Oct 29;20(10):e0335467. doi: 10.1371/journal.pone.0335467 (PMC12571318; doi:10.1371/journal.pone.0335467)
Supplement: S1 Data — The raw data mentioned in this article are all located in this file. (XLSX) [file pone.0335467.s001.xlsx]

## Sheet: Sheet1
age	gender	Location	marital_status	education	smoke	drink	physical_dysfunction	social_isolation	vai	egfr	frailty_index	frailty	asm	cti	ckm	estimated_pulse_wave_velocity
1	2	1	2	1	1	1	Yes		15.3513	133.968	0.857143	0	16.6028	10.585		6.72447
1	2	1	2	2	1	1	Yes	0			14.5	1	14.073			7.25941
1	1	1	2	2	1	2	No	0	5.88518	139.34	1.42857	0	23.754	9.59934		7.03403
1	2	2	2	2	1	1	Yes	0	3.24059	123.145	9.42857	1	13.0822	7.7416	2	6.22944
1	2	2	1	1	1	1	Yes	1			16.6071	1	15.4188			7.98128
1	2	1	2	1	1	1	Yes		3.76288	72.8315	12.7857	1	13.8513	8.86922		6.96288
1	2	2	1	1	1	1	Yes	1	2.65578	133.825	14.4286	1	10.7863	9.62452	4	7.28687
1	1	2	2	3	1	1	Yes				5.28571	0
1	2	1	2	2	1	1	Yes		4.08261	124.952	9.25	1	15.1358	8.25506		5.77609
1	2	1	2	1	1	1	No		1.98424	122.641	2.85714	0	15.7206	7.41127	0	5.81495
1	2	1	2	2	1	1	Yes				1.42857	0	17.5975			6.84809
1	2	1	1	1	1	1	Yes		4.33006	98.0136	7	0	12.5688	9.89657		8.03331
1	2	1	1	1	1	1	Yes	1			13	1
1	2	2	2	2	1	1	Yes				3	0
1	2	1	2	2	1	1	Yes	0	9.07425	109.306	2	0	18.205	9.96815		7.87979
1	2	2	2	2	1	1	Yes		7.7661	106.959	3.39286	0	16.9487	9.43327	2	8.25434
1	2	1	2	2	1	1	Yes				7	0	8.764			5.69253
1	2	1	2	1	1	1	No				1.42857	0
1	2	1	2	2	1	1	No				0	0
1	2	1	2	2	1	1	Yes	0			2.35714	0	22.638			6.00742
1	1	1	2	2	2	3	Yes		1.33498	124.769	2.57143	0	19.3409	8.18493	0	6.3903
1	2	1	2	2	1	1	No		4.76826	126.481	1.42857	0	18.5188	8.92577	2	6.55407
1	2	1	2	1	1	1	No		2.9471	116.584	1.85714	0	15.7216	8.00704		5.87075
1	2	2	2	2	1	1	No				2.46429	0	13.8242			6.5193
1	2	1	2	2	1	1	No				0.428571	0	15.1288			5.45311
1	2	1	2	1	2	3	Yes				4.92857	0
1	2	1	2	2	1	1	Yes		5.7546	114.701	5.28571	0	14.7876	8.22937	1	5.67244
1	2	1	2	1	1	1	Yes	0			3.5	0	12.771			5.9752
1	2	2	2	1	1	1	No		2.8043	121.537	2.71429	0	13.0591	7.18927	1	6.41712
1	2	2	2	2	1	1	No		4.40841	112.359	1.39286	0	15.345	8.30918		6.27743
1	2	2	2	2	2	1	No				0	0
1	2	1	2	2	1	1	No		2.38236	94.8996	1.42857	0	13.2589	7.54304		5.82193
1	2	1	2	2	2	1	Yes	0			3	0
1	2	1	2	2	1	1	Yes				3.35714	0
1	2	1	2	1	1	1	No		3.00902	116.931	1.42857	0	15.6366	9.67434		5.83967
1	2	2	2	1	1	1	Yes	0			0.428571	0	15.7001			6.35467
1	1	1	2	1	2	1	No		3.53867	91.7365	1.42857	0	20.909	9.36697	0	6.08166
1	2	2	2	2	1	1	No				0	0
1	2	1	2	2	1	1	No		2.40871	115.942	1.28571	0	12.2767	7.03513		6.0072
1	1	2	2	2	1	2	Yes		4.98844	102.536	3.35714	0	21.5849	9.09424	4	7.39087
1	2	2	2	2	1	1	Yes		1.34335	103.298	1.35714	0	13.139	7.00844		5.28124
1	2	1	2	1	1	1	No		1.94153	109.284	0.357143	0	15.6354	7.46212		6.03823
1	2	2	2	2	1	1	No				2.21429	0
1	2	2	2	2	1	1	Yes		3.6673	117.804	2.89286	0	19.0164	9.13812	1	6.66625
1	2	1	2	1	1	1	No				2.92857	0	16.6998			6.92582
1	2	1	2	1	1	1	Yes				13	1
1	2	1	2	1	1	1	No				1.14286	0	14.5692			5.92552
1	2	2	2	2	1	1	No				0	0	15.8898			8.05275
1	2	1	2	1	1	1	Yes		1.73316	72.9098	3.53571	0	11.6567	7.47924		6.90683
1	2	2	2	2	1	1	Yes		5.18187	118.032	6.25	0	14.6842	9.12082		5.61529
1	2	1	2	2	1	1	No		2.58299	116.4	0.642857	0	16.0564	8.22741		5.96983
1	2	2	2	2	1	3	Yes				1.46429	0	17.5723			6.6979
1	2	1	2	2	1	1	Yes		1.75895	114.247	6.25	0	18.4317	7.83238		6.59661
1	2	1	2	1	1	1	No				1.35714	0
1	2	2	1	2	1	1	Yes				1.32143	0	14.152			5.45069
1	2	1	2	1	1	1	Yes				6.64286	0
1	2	1	2	2	1	1	Yes	0			2.46429	0	15.4712			6.00568
1	2	1	2	1	1	1	No		5.75583	110.016	8	1	11.025	8.78172		6.96704
1	2	1	2	1	1	1	Yes		5.59403	109.227	4.85714	0	15.8912	9.08108	2	6.84445
1	2	1	2	2	1	1	No		1.82181	97.2014	0.392857	0	14.1681	7.63074		5.97342
1	2	2	2	2	1	1	No		3.87926	104.536	1.28571	0	16.413	7.87844		6.76703
1	2	1	2	2	1	1	Yes	0			1.35714	0
1	2	1	2	2	1	1	No				1.28571	0
1	2	2	2	2	1	1	Yes				3.35714	0	15.5174			5.72179
1	2	1	2	2	1	1	Yes		4.03655	119.245	11.4286	1	17.2879	8.64604		6.12182
1	2	2	2	2	1	1	No				0.25	0	17.545			6.17989
1	1	1	2	2	2	1	No				1.57143	0
1	2	2	2	2	1	1	Yes				2.28571	0
1	1	1	2	2	2	1	No		7.44071	112.107	1.32143	0	29.6793	9.6909		7.27674
1	2	1	2	2	1	1	No		2.38236	109.653	0.321429	0	14.7462	7.63107		6.9735
1	2	1	2	2	1	1	No		2.10562	96.8594	1.21429	0	14.616	7.73795		5.68308
1	2	2	2	1	1	1	Yes		5.44286	94.5256	14.75	1	18.2039	8.46473		6.23151
1	2	1	2	2	1	1	No				1.5	0
1	2	1	2	2	1	1	No		4.00062	120.489	1.53571	0	15.4877	9.61445		7.67032
1	2	1	1	1	1	1	Yes	1	8.11674	110.133	4.85714	0	15.0542	9.67301		5.5992
1	2	2	2	2	1	1	Yes				2.39286	0	12.7646			6.31538
1	2	2	2	2	1	1	No				1.32143	0
1	2	2	2	1	1	1	No		17.3936	124.564	0.75	0	13.982	10.2989	2	7.40578
1	2	1	2	2	1	1	No	0	5.51358	118.444	0.0714286	0	16.8768	8.86978		7.67677
1	2	2	2	2	1	1	Yes		11.3856	114.739	1.35714	0	15.064	9.26752	2	6.38636
1	1	2	2	2	2	1	Yes				3.35714	0	20.4735			6.24441
1	2	1	2	2	1	1	Yes	0	3.68969	107.211	5.42857	0	13.4561	8.40387		8.16792
1	2	1	2	2	1	1	Yes		3.42901	80.9866	1.42857	0	12.4127	9.70051		6.42744
1	2	1	2	1	1	1	Yes	0	2.156	114.004	6.39286	0	14.8026	7.20685	0	6.4143
1	2	2	2	2	1	1	No				1.32143	0
1	2	1	2	1	1	1	Yes				16.6786	1	16.5233			5.92172
1	2	1	2	1	1	1	Yes	1			12.3571	1	15.3111			6.49969
1	2	2	2	2	1	1	Yes	0	4.00475	111.239	5.32143	0	11.0774	8.22296		6.17129
1	2	2	2	2	1	1	No		9.35572	114.564	2.46429	0	17.1521	9.17932		5.99396
1	2	1	2	2	1	1	No		4.92249	104.785	1.35714	0	14.3366	9.0771		6.11875
1	2	1	2	1	1	1	Yes		5.07491	119.646	14	1	12.2226	9.78133		7.42575
1	2	2	2	1	1	1	Yes	0			11.3929	1	10.6955			5.42913
1	2	1	2	1	1	1	Yes		5.10936	108.462	3.53571	0	20.6302	8.64497		6.46028
1	2	1	2	2	1	1	No		1.68875	113.524	1.39286	0	13.2984	7.43507		5.83633
1	1	2	2	2	1	2	No		7.27027	103.062	1.39286	0	26.2639	10.2981		7.62279
1	2	1	2	2	1	1	Yes		1.00626	100.407	2.53571	0	11.6532	7.23186		5.74438
1	2	1	2	2	1	1	No		2.10984	109.775	1.21429	0	18.0507	6.78193	1	6.00053
1	2	2	2	2	1	1	No		5.48455	111.745	1.39286	0	17.2111	8.90929		7.15647
1	2	2	2	2	1	1	Yes		20.5146	106.595	1.28571	0	13.8033	10.7907		5.46196
1	2	2	2	2	1	1	No				2.60714	0
1	1	2	2	2	2	3	No				1.5	0
1	2	2	2	2	1	1	Yes	0			4.57143	0	14.2968			5.85604
1	2	1	2	2	1	1	Yes	0			1.17857	0	13.3469			7.22215
1	2	2	2	2	1	1	No				1.35714	0
1	2	1	2	2	1	1	No	0			2.67857	0	15.4933			6.94713
1	2	1	2	1	1	2	Yes		1.9825	114.833	3.5	0	15.0975	8.11658		6.17243
1	2	2	2	2	1	1	Yes	0	4.18855	110.773	3.53571	0	13.4449	8.70539		5.6582
1	2	2	2	3	1	1	No				2.25	0
1	2	1	2	2	1	1	Yes	0	2.23536	106.46	2.42857	0	13.2752	7.8386		6.50635
1	2	2	2	1	1	1	Yes		4.05816	124.495	6.67857	0	12.9526	8.52115	0	6.73342
1	2	2	2	2	1	1	Yes	1			8.5	1	11.6259			5.68491
1	2	2	2	2	1	1	Yes		1.34081	115.57	3.57143	0	12.8932	6.78578		6.65328
1	2	1	2	1	1	1	Yes		2.876	113.552	5.57143	0	15.3656	7.65537		6.80688
1	2	1	2	2	1	1	No	0	3.52726	121.517	1	0	14.8686	8.56106		7.03395
1	2	1	2	1	1	1	No	0			1.60714	0
1	2	1	2	1	1	1	Yes		2.18237	120.439	3	0	15.2508	8.03263	2	8.65012
1	2	1	2	1	1	1	No				2	0
1	2	2	2	2	1	1	Yes		2.16849	89.639	1.25	0	15.2015	7.69978		6.03219
1	1	1	2	2	2	3	Yes				1	0
1	2	1	2	2	1	1	No		1.88167	113.762	1.35714	0	16.5735	7.42525	1	6.97384
1	1	1	2	2	2	3	No	1			2.60714	0
1	2	2	2	2	1	1	Yes			113.832	0.321429	0		9.21752
1	2	2	2	2	1	1	No	0	10.587	113.483	2.35714	0	17.2489	10.4311		8.10917
1	2	2	2	2	1	1	No		6.42296	38.0432	1.42857	0	14.669	8.74324		7.17419
1	2	2	2	2	1	1	No				1.32143	0	14.5682			6.03887
1	2	2	2	2	1	1	Yes		3.96582	98.4457	4.46429	0	13.6854	7.83265	0	6.19915
1	2	2	1	1	1	1	No	1			0.392857	0
1	2	2	2	1	1	1	Yes				5.39286	0	15.037			6.92709
1	2	1	2	2	1	1	Yes	0	9.98318	110.963	4.64286	0	14.7118	9.95971	2	6.98052
1	2	2	2	2	1	1	Yes		4.56405	94.1806	1.46429	0	18.1324	7.91764		6.00547
1	2	1	2	1	1	1	Yes				1.46429	0
1	1	1	2	2	1	2	No				0	0
1	2	1	2	2	2	1	No		6.51917	109.784	3.25	0	11.7545	8.48882		6.2125
1	2	1	2	2	1	1	No	0			1.25	0	16.695			6.78017
1	2	1	2	1	1	1	No				1.39286	0	13.1466			7.1408
1	2	1	2	1	1	1	No		3.66367	109.363	2.5	0	18.3118	8.33008		6.40618
1	2	2	2	1	1	1	Yes				4	0	16.9685			7.56154
1	2	2	2	2	1	1	No		9.49819	112.595	0.428571	0	18.3126	9.86839		8.04906
1	1	1	2	2	2	1	No				2	0
1	2	2	2	2	1	1	No				0.392857	0	18.2514			6.08561
1	2	2	2	2	1	1	No				0	0
1	2	2	2	1	1	1	Yes				4.42857	0
1	2	1	2	1	1	1	No		3.8831	115.273	0.75	0	19.2554	8.49597		7.16752
1	2	2	2	2	1	1	Yes				2.35714	0	22.8938			6.67331
1	2	1	2	1	1	1	Yes	0	5.22162	110.585	5.60714	0	14.2052	8.56815		7.30776
1	2	1	2	2	1	1	Yes		1.31203	111.026	4.42857	0	11.8726	7.00949	0	5.94537
1	2	1	2	2	1	1	Yes				3.32143	0
1	2	2	2	2	1	2	Yes	0	2.63522	108.335	2.5	0	17.4176	8.02118		6.35943
1	1	2	2	2	2	2	Yes	0			4.53571	0	21.0337			7.52147
1	1	1	2	1	2	1	No		1.50149	103.757	3.42857	0	18.9403	7.83103	1	6.10235
1	2	1	2	2	1	1	No		5.52423	113.105	1.32143	0	14.7434	8.61267		6.2041
1	2	1	2	1	1	1	Yes		7.45965	109.626	5	0	17.336	9.14895		7.10633
1	2	1	2	1	1	1	Yes		3.43132	108.657	3.71429	0	13.1273	8.23829		5.96667
1	2	1	2	2	1	2	Yes	0	1.38617	106.329	1.42857	0	15.4706	8.81205		6.60434
1	2	2	2	2	1	1	Yes				2.32143	0	13.9308			6.95709
1	1	2	2	2	1	1	No				1.39286	0	22.715			7.12669
1	2	2	2	1	1	1	No		8.89888	95.6808	1.35714	0	14.7346	9.04386	2	5.84457
1	2	1	2	2	1	1	No	0			2.28571	0
1	2	1	2	1	1	1	Yes				12.8214	1	12.9786			8.29348
1	2	1	2	1	1	1	Yes				6.71429	0
1	1	1	2	1	1	1	No				1	0
1	2	2	2	2	1	1	No		3.70479	110.952	1.32143	0	17.4831	8.00897		5.62749
1	2	2	2	2	1	1	Yes		2.61319	111.74	2.42857	0	14.733	8.52255		6.10235
1	2	2	2	3	1	1	No				1.28571	0
1	2	2	2	3	1	1	No		2.21606	115.742	0.25	0	14.866	8.48437	0	5.95989
1	2	2	2	2	1	1	Yes	0	6.10218	109.258	3.67857	0	16.5586	8.20462		7.3302
1	2	2	2	1	1	1	Yes				3.39286	0	10.6496			5.52573
1	2	2	2	2	1	1	Yes	0			5.17857	0
1	1	2	2	2	2	1	No	0	2.60156	113.941	1.32143	0	26.5858	8.61826		8.49021
1	2	2	2	2	1	1	Yes		5.56294	116.6	5.17857	0	19.0682	8.92226		6.84177
1	2	1	2	2	1	1	No				2.5	0
1	2	1	2	1	1	1	Yes		1.52508	111.673	6.57143	0	14.9919	7.97447		6.28551
1	1	1	2	2	2	2	Yes	0			5.46429	0
1	2	2	2	2	1	1	No		18.8833	117.483	2	0	21.22	11.2726		8.00178
1	1	1	2	2	1	1	No				2	0	22.4295			7.45909
1	2	2	2	2	1	1	No				0.464286	0	18.1112			5.97346
1	2	1	2	2	1	1	No				1.32143	0
1	2	2	2	2	1		No				1.03571	0
1	2	2	2	2	1	1	Yes				1.42857	0	16.1977			6.35334
1	2	1	2	1	1	1	Yes	0			3.53571	0	12.1979			6.65183
1	1	1	2	1	2	3	No				0.678571	0
1	2	1	2	2	1	1	Yes	1	3.20646	95.3427	2.32143	0	13.2634	7.8378		6.7875
1	2	1	2	2	1	1	No		10.3664	105.715	2.32143	0	13.4476	9.39799		8.21208
1	2	1	2	2	1	1	No	0	5.4912	113.105	0.357143	0	19.5769	9.45995		9.12109
1	2	1	2	2	1	1	No	0			0.535714	0
1	2	1	2	2	1	1	No	0			2.5	0
1	2	1	2	2	1	1	Yes		3.29114	83.2767	1.64286	0	16.5176	7.93291		7.03171
1	2	1	2	2	1	1	Yes	0	3.95213	103.912	4.5	0	13.6284	8.1798		7.3709
1	2	2	2	3	1	1	No				1.42857	0	15.813			6.14983
1	2	1	2	2	1	3	Yes		2.39798	125.695	5	0	14.1781	9.15277	2	6.46867
1	2	1	2	2	1	1	Yes				1.42857	0
1	1	2	2	3	1	1	Yes				0	0
1	2	2	2	2	1	1	Yes		5.84674	107.664	1.42857	0	16.0775	8.67997		6.1634
1	2	1	2	2	1	1	No				0	0
1	2	2	2	3	1	1	No				2.39286	0
1	1	1	2	2	1	1	No				2.57143	0	18.8808			7.0792
1	1	2	2	2	2	3	No		9.78993	107.089	0.464286	0	24.9501	9.9924		6.34656
1	2	2	2	2	1	1	Yes	0	12.6476	114.466	2.42857	0	15.2228	9.91031		8.13067
1	1	2	2	2	1	2	No				0	0
1	2	2	2	3	1	1	No	0			1.32143	0
1	2	2	2	2	1	1	Yes				4.42857	0
1	2	1	2	2	2	1	Yes		2.57528	111.147	8.46429	1	12.3143	8.18045	4	6.35334
1	2	2	2	2	1	1	No		3.18284	113.105	1.21429	0	16.2082	8.09102		5.68854
1	2	2	2	3	1	1	Yes				2.32143	0
1	2	2	2	1	1	1	Yes				9	1
1	2	2	2	2	1	1	Yes	0	2.2334	111.343	3.46429	0	15.6837	7.04785		6.42118
1	2	1	2	1	1	1	Yes		1.60271	113.599	3.67857	0	18.8049	8.47991		7.16739
1	2	1	2	2	1	1	Yes			121.872	2.28571	0		10.1259
1	2	1	2	1	2	1	Yes		4.08306	115.285	2.57143	0	14.3689	8.23716		6.56364
1	2	1	2	1	1	1	Yes				1.71429	0	13.224			6.4551
1	2	1	2	1	1	1	Yes		2.74014	114.466	2.28571	0	17.8059	8.21613		6.18375
1	2	1	2	1	1	3	Yes				3.67857	0
1	2	1	2	2	1	1	No		2.76253	117.647	1.53571	0	14.2053	7.57687	2	6.48902
1	2	2	2	2	1	1	Yes	0			3.39286	0	15.3361			5.52573
1	2	2	2	2	1	1	No		2.53097	85.5703	1.35714	0	14.1806	7.43588		6.7875
1	2	1	2	2	1	1	No	0	3.2016	110.123	2.39286	0	13.8458	8.09162		6.30586
1	2	2	2	2	1	1	No				1.39286	0	19.2715			6.75358
1	2	1	2	1	1	1	Yes		4.60332	113.457	0.428571	0	10.2976	8.60185	2	6.80107
1	2	1	2	1	1	1	Yes	1	3.92875	111.899	13.8214	1	14.3431	8.44034		5.60677
1	2	1	2	2	1	1	Yes		2.95689	117.399	3.39286	0	16.1336	8.62855	2	7.83711
1	2	1	2	1	1	1	Yes	0	1.24563	111.763	15.5357	1	15.5366	7.50879		5.94408
1	2	1	2	1	1	1	No		6.59844	113.52	2	0	16.2179	9.16426		10.3979
1	2	1	2	1	1	1	No	0			2.71429	0	13.0464			6.30203
1	2	1	2	2	1	1	Yes	1			8.46429	1	17.7868			7.06613
1	2	1	2	1	1	1	No		2.3552	97.6004	0.285714	0	15.0558	6.90345		6.72194
1	2	1	2	2	1	1	No		3.02797	85.524	1.42857	0	15.503	7.95595		6.03356
1	2	1	2	2	1	1	Yes		3.26373	109.666	5.5	0	12.8059	8.06028		7.62371
1	2	1	2	1	1	1	Yes	1	12.8487	111.968	4.64286	0	14.5881	9.91101		7.76139
1	2	2	2	2	1	1	No				0.285714	0
1	1	2	2	2	1	1	Yes		3.40983	160.542	16.5	1	13.7875	8.93002		7.10743
1	1	1	2	1	2	2	Yes		3.31177	95.6819	8.5	1	22.0166	8.88303		7.03859
1	2	1	2	2	1	1	Yes		5.56074	104.172	6.53571	0	15.1405	8.58917		7.7132
1	2	1	2	1	1	1	No		12.815	99.2166	3.5	0	17.3556	9.90712		6.92845
1	2	1	2	2	1	1	Yes		1.9747	107.778	7	0	14.3167	6.97262	4	6.15059
1	2	1	2	1	1	1	Yes		2.47837	90.4999	6.35714	0	15.6132	7.11981	1	6.62557
1	2	2	2	1	1	1	Yes				5.71429	0
1	2	2	2	2	1	1	No				1.17857	0
1	2	1	2	2	1	1	Yes				2.32143	0
1	2	1	2	1	1	1	Yes				5	0
1	2	1	2	1	1	1	Yes				1.35714	0	21.0626			6.38464
1	2	1	1	2	1	1	Yes				8.82143	1
1	2	1	2	2	1	1	Yes		6.82746	111.968	6.53571	0	13.0612	9.70187		6.6118
1	2	2	2	2	1	1	No		3.61422	104.773	1.21429	0	17.0106	7.47648		5.95784
1	2	1	2	2	1	1	No	0			2.5	0
1	2	1	2	2	1	1	Yes		4.55214	102.6	3.35714	0	13.231	8.40151		6.41905
1	2	2	2	1	1	1	No				0.5	0
1	2	1	2	1	1	1	Yes	0			6.64286	0	16.202			7.01106
1	2	1	2	2	1	1	No				0	0
1	1	1	2	2	2	1	Yes			113.355	9.32143	1	22.2105	8.52818		7.14185
1	2	1	1	1	1	1	Yes	1			3	0
1	2	1	2	2	1	1	Yes				1.46429	0	12.5425			6.20566
1	2	1	2	2	1	1	Yes		3.39557	111.831	2.53571	0	19.9574	8.29942	1	5.45533
1	2	2	2	2	1	1	No				1.25	0
1	1	2	2	2	2	1	Yes		1.33556	118.208	3.42857	0	21.933	7.64522		6.66687
1	2	1	2	2	2	2	Yes				5.67857	0
1	1	1	2	2	2	2	No		3.80954	109.062	1.46429	0	22.8579	8.88119		6.96287
1	2	1	2	1	2	1	Yes				2.35714	0	14.7526			5.77198
1	2	1	2	2	1	1	Yes	0			6.42857	0
1	2	2	2	2	1	1	Yes		3.40788	113.088	3.35714	0	15.1764	7.86222		5.90277
1	2	2	2	2	1	1	Yes				2.28571	0	15.5762			6.28826
1	1	2	2	2	2	2	Yes				2.42857	0				8.53237
1	2	2	2	2	1	1	No				1.28571	0	18.6767			6.01291
1	1	1	2	2	2	1	No	0	2.04056	105.117	1.60714	0	21.471	8.00565		6.76324
1	2	2	2	2	1	1	No		10.212	35.1312	1.46429	0	19.8567	8.96407		6.02668
1	2	1	2	1	1	1	Yes		3.32135	113.088	9	1	17.0502	7.81339		6.23319
1	2	1	2	2	1	1	Yes		3.48629	120.277	4.64286	0	14.4106	8.81897		6.02668
1	2	1	2	2	1	1	Yes				1.35714	0
1	2	2	2	1	1	1	Yes	0			3.60714	0
1	2	2	1	2	2	1	Yes				6.78571	0
1	2	1	2	1	1	1	Yes		5.81306	115.862	2.85714	0	18.4228	7.60693		6.85273
1	2	2	2	2	1	1	Yes	0	2.323	95.349	4.25	0	18.9032	8.48437		6.50166
1	2	2	2	2	1	1	Yes		9.61559	88.8333	2.35714	0	18.6542	10.4868	2	6.9078
1	2	2	2	3	1	1	No	0			2.14286	0
1	2	2	2	2	1	1	No				0	0
1	1	1	2	2	1	1	No				1.46429	0
1	1	1	2	2	2	1	No		1.42329	118.536	0.428571	0	19.4041	8.07845		6.37087
1	2	1	2	2	1	1	No				0	0
1	2	1	2	2	1	1	Yes	0	2.79213	114.032	4.5	0	16.502	7.89546		6.74259
1	2	1	2	2	1	1	Yes				2	0
1	2	2	2	2	1	1	Yes	0	3.22428	111.157	4.35714	0	16.0474	7.97355		7.91283
1	1	1	2	2	2	1	No		2.86065	92.168	1	0	28.6723	8.54402		6.21254
1	1	2	2	2	2	1	Yes				3.35714	0
1	2	2	2	2	1	3	Yes				2.21429	0
1	1	1	2	2	2	2	Yes				1.46429	0
1	2	1	2	1	1	1	No		2.40426	70.4909	2.5	0	13.2734	7.80715		6.74948
1	1	1	2	2	2	1	No		10.9282	112.176	1.28571	0	28.9376	10.4877		8.16065
1	1	1	2	2	1	1	Yes	0			2.07143	0	22.6538			8.06427
1	2	1	2	2	1	1	Yes				2.53571	0	17.0202			6.45347
1	1	2	2	2	1	1	No		6.37892	115.318	0.357143	0	21.0186	9.59282		7.60306
1	2	2	2	2	1	1	Yes	0			2.5	0	14.0318			6.64622
1	2	1	2	1	1	1	Yes		1.53764	91.1202	3.82143	0	13.8872	6.76714	1	6.09552
1	1	1	2	2	2	3	No				1.57143	0	24.6678			8.13311
1	2	1	2	2	1	1	No		4.30486	108.919	2.57143	0	16.017	8.20716		6.76324
1	2	1	2	2	1	1	No				0	0
1	1	1	2	2	2	2	Yes	0			3.57143	0
1	2	1	2	1	1	1	Yes		1.86405	108.193	3.82143	0	15.999	7.8295		7.08678
1	2	1	2	2	2	1	No		8.14259	116.179	0.428571	0	14.9689	8.98937		5.37961
1	1	1	2	2	2	3	No				1.35714	0
1	2	2	2	2	1	1	Yes		4.05861	116.259	3.25	0	16.3531	8.21058		6.10929
1	2	2	2	2	1	1	No	0			0.214286	0	20.0066			8.49795
1	1	2	2	2	1	1	No				1.5	0
1	2	1	2	1	2	1	Yes				6.42857	0	13.0206			6.09552
1	1	2	2	2	2	1	No		6.76256	115.318	1.42857	0	18.3243	10.495		6.68064
1	1	1	2	2	1	1	No				1.46429	0
1	2	2	2	2	1	1	Yes				1	0
1	2	1	2	2	1	1	Yes				4.57143	0
1	2	1	2	2	1	1	Yes	0	4.16563	113.016	2.28571	0	12.6472	7.77438		7.66501
1	2	1	2	1	1	1	No		2.55441	108.554	1.78571	0	14.9557	7.20177	1	6.08863
1	2	1	2	2	1	1	No	0	5.03008	117.482	1.5	0	16.0117	8.61134		7.32083
1	1	2	2	2	1	1	No				1.5	0	22.8892			7.11431
1	2	1	1	1	1	1	Yes	1	3.1507	76.1481	6.71429	0	11.4988	9.229		6.89403
1	2	1	2	1	1	1	Yes		4.58314	112.106	3	0	13.7626	9.38899		6.68752
1	1	1	2	1	2	1	Yes	0	1.74081	105.117	3.64286	0	18.9422	8.01764		5.71691
1	2	1	2	1	1	1	Yes				5.67857	0	16.1875			7.72697
1	1	1	2	2	2	1	No		1.69655	113.214	1.71429	0	22.32	8.44516		7.38278
1	2	1	2	2	1	1	Yes				4.32143	0	15.7382			7.32771
1	2	2	2	2	1	1	No				0.25	0
1	2	1	2	2	1	1	Yes	0	3.75329	103.775	5.46429	0	17.5495	8.37211		7.05236
1	1	1	2	2	2	1	No	0	4.13035	104.752	1.46429	0	22.549	9.17348		7.02483
1	2	1	2	2	1	1	No		1.62949	118.846	1	0	12.1785	7.37598		6.3984
1	2	2	2	2	1	1	Yes		4.36293	92.3843	4.21429	0	15.1156	8.25486		7.61683
1	2	2	2	2	1	1	No		7.65152	98.8532	0.285714	0	18.254	8.94029		6.46036
1	2	1	2	2	1	1	Yes				5.5	0
1	2	1	2	2	1	1	Yes				4.71429	0
1	2	1	2	2	1	1	Yes				3.42857	0	14.05			6.48101
1	2	1	2	2	1	1	No		3.17428	110.24	0.642857	0	15.0001	8.95852		6.63245
1	1	1	2	1	2	1	Yes				8.57143	1	20.3803			7.17627
1	2	2	2	2	1	1	No				1.35714	0
1	2	1	2	1	1	1	Yes		1.62516	110.826	2.57143	0	12.5148	7.23181		6.39152
1	2	1	2	2	1	1	Yes	0	2.46259	93.5165	6.32143	0	17.2534	7.95359	1	6.42695
1	1	1	2	2	2	1	Yes		1.43834	99.3294	2.46429	0	19.0938	7.25809		6.2176
1	2	1	2	2	1	1	Yes	0			6.60714	0
1	2	1	2	1	2	1	Yes		0.913302	89.8664	4	0	12.3585	6.48157		6.35717
1	2	1	2	2	1	1	No	0			1.5	0
1	2	1	2	2	1	1	Yes		2.30633	86.3261	4.57143	0	17.6789	7.19113		6.90848
1	1	1	2	2	2	1	No		2.53662	109.872	0.357143	0	20.6921	8.46296		7.66216
1	2	1	2	2	1	1	Yes				4.57143	0
1	1	1	2	2	1	1	No		2.46371	103.548	0.357143	0	20.6717	8.15141		7.34813
1	1	1	2	2	1	1	Yes				6.39286	0
1	2	1	2	1	1	1	Yes		6.08509	104.24	8.35714	1	14.2381	8.83022		6.30832
1	2	1	2		1	1	Yes	1			2.64286	0	11.8371			6.55257
1	1	1	2		2	2	No				0.571429	0	21.8177			7.5854
1	2	1	2	2	1	1	Yes	0			2	0	13.7804			5.91752
1	2	1	2	2	1	1	No	0			3.75	0
1	2	2	1	2	1	1	No				1	0
1	2	1	2	2	1	1	No				1.60714	0
1	2	2	2	2	1	1	No	0			1.46429	0
1	2	2	2	2	1	2	Yes		8.536	111.596	2.25	0	15.1683	10.1445		8.45074
1	1	2	2	2	2	1	Yes		14.4942	107.872	2.57143	0	22.3536	11.9909		7.36906
1	2	2	2	2	2	1	Yes			107.794	3.46429	0		8.72577		9.12766
1	1	1	2	2	2	3	No				1.28571	0
1	2	2	2	1	1	1	Yes		9.6175	110.913	4.67857	0	13.4472	9.90341		8.12973
1	1	2	2	2	2	1	No		6.10994	105.037	1.25	0	24.5813	10.1278		8.93226
1	2	1	2	1	1	1	No	0	2.10944	84.7875	3.57143	0	14.5195	8.03417	2	6.85265
1	2	2	2	2	1	1	Yes		13.1238	109.024	3.5	0	19.0502	9.23499		7.69008
1	1	1	2	2	2	1	No		3.54988	106.976	2.5	0	20.5715	9.01921		5.95939
1	2	1	2	1	1	1	No		1.96791	106.733	1.60714	0	14.3809	7.66464		6.35019
1	2	1	2	1	1	1	Yes				3.60714	0	13.7774			7.1597
1	1	1	2	2	1	1	Yes				1.46429	0
1	2	2	2	2	1	1	No				1.39286	0	13.8569			6.54559
1	1	2	2	2	2	2	No		2.96085	105.203	1.32143	0	24.1924	7.99118		6.93639
1	2	2	2	2	1	1	Yes				4.42857	0	15.936			7.02711
1	1	2	2	2	2	3	Yes				2.46429	0	20.939			8.68801
1	2	2	2	2	1	1	Yes	0	3.00122	95.5302	4.32143	0	19.0842	8.43605		6.32925
1	2	2	2	1	1	1	No				0.428571	0
1	2	1	2	1	1	1	Yes				6	0
1	2	1	2	2	1	1	Yes				10.7857	1
1	2	1	2	2	1	1	Yes				4.42857	0
1	1	1	2	2	1	2	Yes	1			5.28571	0
1	1	1	2	2	1	1	No		1.07614	125.347	0	0	20.8176	7.79577		7.4877
1	2	1	2	2	1	1	Yes	0			2.5	0
1	2	1	2	2	1	1	Yes				2.46429	0	18.8126			6.90848
1	2	2	2	2	1	1	Yes		7.02572	112.725	3.25	0	13.9291	9.28106		6.085
1	2	2	2	3	1	1	Yes				1.28571	0
1	2	1	2	2	1	1	No				1.39286	0	12.4646			6.75495
1	1	1	1	1	2	1	Yes		3.17915	88.144	9.53571	1	23.1651	9.81476		7.53655
1	1	1	2	2	2	1	Yes		0.787376	105.708	3.92857	0	19.9455	8.56064		6.62235
1	1	1	2	2	2	1	Yes				2.25	0
1	2	1	2	1	1	1	Yes		1.01648	135.861	15	1	6.5646	8.87944		6.95035
1	2	1	2	1	1	2	No				4.92857	0
1	2	1	2	1	1	1	Yes				2	0
1	2	2	2	2	1	1	No		3.55289	77.4404	1.21429	0	13.8221	7.77595		6.085
1	2	2	2	2	1	1	No		3.98567	109.532	2.39286	0	16.2089	8.11629		6.32925
1	1	1	2	2	2	2	No		1.23018	110.656	3.46429	0	23.8885	7.7507	4	8.67405
1	1	1	2	1	2	3	No				0.357143	0
1	1	1	2	2	2	1	No				1.67857	0
1	1	1	2	1	1	1	No				0	0
1	2	2	2	2	1	1	No		2.93711	86.0426	1.07143	0	16.85	7.15103		6.58746
1	2	1	2	1	1	1	Yes				7	0
1	2	1	2	2	1	1	Yes		4.23291	109.532	2.5	0	14.4517	8.46375		7.55748
1	1	1	2	2	2	1	Yes		2.04041	99.6203	4.42857	0	20.0287	9.44148		7.40395
1	2	1	2	2	1	1	Yes	0	2.73023	97.9817	2.25	0	14.7574	7.66902		7.32021
1	1	1	2	2	2	1	Yes				7.57143	0
1	2	2	2	3	2	2	No		4.09597	107.258	1.21429	0	18.4047	8.74522	2	7.50863
1	2	1	2	1	1	1	Yes	0	7.81946	88.0638	4.64286	0	14.7919	9.09533		6.46883
1	2	1	2	2	1	1	Yes		3.86533	108.279	0.428571	0	12.2181	7.78986		6.02918
1	1	1	2	2	1	1	Yes	0	3.26392	89.4438	2.67857	0	21.2545	8.71287		7.15273
1	1	1	1	2	2	1	Yes			111.459	4.67857	0		8.56617
1	1	1	2	2	2	2	Yes	0			1.5	0	17.3842			5.9873
1	2	2	2	1	1	1	Yes				8.46429	1	18.4525
1	1	2	2	1	2	1	No				1.35714	0
1	2	2	2	2	1	1	Yes	0	5.52453	111.389	2.42857	0	21.1678	9.59287		8.09483
1	1	2	2	2	2	1	No	0	3.27368	106.049	1.32143	0	20.0993	8.54568		5.90356
1	2	1	2	1	1	1	No	0	1.6829	107.082	1.71429	0	16.9471	7.58386		6.58048
1	1	1	2	2	2	1	Yes		3.67394	112.702	1.42857	0	21.175	8.83491		6.81775
1	2	2	2	3	1	1	No				0	0
1	2	2	2	2	2	1	Yes		7.90572	100.928	8.42857	1	20.9961	9.25647		8.92528
1	1	2	2		2	3	No				1.67857	0
1	2	2	2	2	1	1	No	1	1.51854	109.468	1.28571	0	19.3639	7.36335		6.25249
1	2	2	2	2	1	1	Yes				0.285714	0
1	1	2	2	2	2	2	No				1.28571	0
1	2	1	1	2	2	1	Yes	1	5.29849	108.463	5.32143	0	15.7976	8.55443		6.55955
1	2	1	2	2	2	1	No	0	6.0631	107.854	1.21429	0	16.91	8.72835		7.13179
1	1	2	2	1	2	1	No				1.35714	0
1	2	2	2	2	1	1	No	0	17.0906	111.804	0.5	0	14.942	10.5443		7.31323
1	2	1	2	2	1	1	Yes				3.53571	0	19.3806			6.92243
1	2	1	2	2	1	1	Yes				4.67857	0	16.0762			6.26645
1	2	1	2	1	1	1	Yes		1.98066	94.5135	2.85714	0	14.8902	6.61628		6.53163
1	2	1	2	1	1	1	Yes	0	9.46326	97.0931	5.5	0	18.7152	9.59587		7.02711
1	2	1	2	1	1	1	Yes	0	7.08914	109.087	3.60714	0	14.3436	9.34913		8.05296
1	2	1	2	2	1	1	No		5.8024	80.3341	3.5	0	19.7853	8.97747	2	6.41998
1	2	1	2	2	1	1	Yes	0			2.5	0	13.836			6.21062
1	2	2	2	2	1	1	Yes	0			3.32143	0	15.6151			6.37113
1	2	1	2	1	1	1	No		3.86449	107.024	0.571429	0	14.8595	8.07709		6.64329
1	2	1	2	1	1	1	No	0	6.11229	102.853	4.57143	0	12.6066	9.30238	2	6.43393
1	2	1	2	1	1	1	No		4.22408	100.551	5.60714	0	17.6472	8.68187	4	6.49674
1	2	1	2	1	1	1	Yes		2.08007	101.117	3.78571	0	15.6452	8.32452		6.38508
1	2	2	2	2	1	1	Yes	0	6.3371	106.561	2.53571	0	16.2246	9.25585		6.40602
1	2	1	2	1	1	1	No		3.59585	103.443	1.28571	0	16.0018	8.1727		6.98524
1	1	1	2	2	2	3	Yes		2.78456	107.872	4.46429	0	23.3355	8.05668		7.25043
1	1	1	2	2	2	1	No				0.285714	0	22.8425			7.81569
1	1	2	2	2	2	3	No				1	0
1	2	2	2	2	1	1	Yes		4.95147	102.462	7.35714	0	16.5676	8.16766	4	6.2176
1	2	2	2	2	1	1	No			100.928	1.42857	0		8.26701
1	2	2	2	2	1	1	Yes	0			9.32143	1
1	2	2	2	2	1	1	Yes				3.28571	0
1	1	2	2	2	1	3	Yes		2.39871	94.8785	5.35714	0	18.8466	7.83265		5.98033
1	2	2	2	2	1	1	Yes	0	6.14849	125.126	5.42857	0	15.3739	9.77847		6.43393
1	1	2	2	2	2	1	No				1.53571	0
1	2	2	2	1	1	1	Yes				1.71429	0	14.0277			6.09198
1	2	2	1	2	1	1	Yes				14.3571	1	14.4097			6.8038
1	2	1	2	2	1	1	Yes				4.46429	0
1	1	2	2	2	1	2	No				1.32143	0
1	1	2	2	1	2	1	Yes		12.4109	101.399	1.35714	0	25.9242	10.5371		8.88341
1	2	2	2	2	1	1	Yes		5.38039	104.04	5.53571	0	12.701	9.30893		6.02918
1	2	2	2	1	2	1	Yes		9.13722	108.649	3.35714	0	16.6282	9.73832		7.36208
1	1	2	2	2	1	1	Yes				2	0
1	2	1	2	1	1	1	No		3.2962	107.376	2	0	16.1373	8.58268		6.36415
1	2	2	2	2	1	1	No				1.5	0
1	2	2	2	2	1	1	No				2.46429	0	15.3077			6.6712
1	2	2	2	2	1	1	Yes				4.25	0
1	2	1	2	2	1	1	Yes				5.53571	0	12.9165			6.07803
1	2	2	2	2	1	1	No		7.62714	109.213	1.32143	0	15.2262	9.19045		7.22949
1	2	2	2	2	2	1	No				0	0	18.0529			7.75986
1	1	2	2	2	2	3	No				0.5	0
1	1	1	2	1	2	1	No				1.42857	0	18.7418			7.16668
1	1	2	2	3	1	2	No		3.11643	69.6917	2.35714	0	27.7651	9.03099		8.01109
1	2	1	2	2	1	1	No	0	5.15197	105.457	1.5	0	16.6739	8.96641		6.46883
1	2	2	2	2	1	1	Yes				2.28571	0	15.0561			6.58746
1	2	1	2	2	1	1	Yes		1.67935	82.637	2.5	0	14.9437	6.52097	2	7.29928
1	1	1	2	2	2	1	No				1.35714	0
1	2	1	2	2	1	1	No				2.60714	0
1	2	1	2	2	1	1	Yes	0	2.54801	105.049	7.42857	0	15.5581	7.53331		7.16668
1	1	2	2	1	2	2	Yes				5.57143	0	19.476			7.61331
1	1	2	2	2	1	2	No				1.42857	0	25.8165			7.65518
1	2	2	2	3	1	1	Yes	0	11.1663	107.794	1.39286	0	19.8184	9.79509		6.69214
1	2	1	2	1	1	1	Yes	1			7.53571	0
1	2	1	2	2	1	1	No	0	7.02656	109.468	1.42857	0	16.0947	9.18261		7.1597
1	2	2	2	2	1	1	Yes	0	4.41156	96.2191	1.35714	0	21.4396	8.34451
1	1	2	2	1	2	1	Yes				2.60714	0
1	1	1	2	1	2	1	No		4.0155	79.3513	1.35714	0	25.6084	8.96573		6.59444
1	2	1	2	2	1	1	Yes	0	3.36985	113.381	3.21429	0	17.1327	8.16111		9.14162
1	1	1	2	2	2	1	No				0	0
1	1	1	2	1	2	2	No	0			2.5	0	21.494			7.2574
1	2	1	2	1	1	1	Yes	1			3	0
1	2	2	2	2	1	1	No				2.21429	0	16.507			6.2176
1	1	2	2	2	1	1	No	0			1.46429	0
1	1	2	2	2	2	2	No				0	0
1	2	2	2	2	1	1	No		2.56852	97.8028	0.357143	0	15.5745	7.40022		8.30419
1	1	1	2	2	1	3	No				1.28571	0
1	1	2	2	2	2	3	Yes		1.07691	110.392	3.39286	0	21.0704	7.75565	0	6.48976
1	1	2	2	2	2	1	No		2.54229	109.17	0.571429	0	22.5811	9.67001		7.88548
1	2	2	2	1	1	1	No		2.0598	108.218	0.607143	0	16.6001	8.39589		7.25043
1	2	2	2	2	1	1	Yes	0			2.35714	0
1	2	1	2	2	1	1	No	0	9.12197	86.1841	2.39286	0	17.3186	10.0223		8.54844
1	2	1	2	2	2	1	Yes		10.6788	87.6234	1.5	0	17.641	9.88939		7.36906
1	1	1	2	2	2	1	No				1.35714	0	28.8497			9.67897
1	2	1	2	2	1	1	Yes		3.47273	106.791	2.32143	0	15.3865	8.1526		6.42695
1	1	1	2	2	2	2	No	0			1.32143	0	24.4016			7.13877
1	1	1	2	2	2	2	No	0	1.93407	112.352	0.535714	0	20.8189	8.49411		7.47374
1	1	1	2	2	2	1	No	0	4.34124	107.094	2.39286	0	19.9835	9.05446		6.81775
1	2	2	2	2	1	1	Yes	0	1.84749	106.332	0.285714	0	13.9589	7.46274		6.58048
1	1	2	2	2	2	1	No			112.985	1.42857	0		9.45584
1	2	2	2	2	2	1	Yes	0	2.02197	94.346	4.53571	0	13.6834	8.09292		6.5735
1	2	2	2	3	1	1	No				1.32143	0
1	1	2	2	1	2	3	Yes				3.5	0
1	2	1	2	1	1	1	Yes				4.53571	0	17.2171			9.63012
1	1	1	2	2	2	1	No	0			0.535714	0	21.3985			7.5505
1	2	1	2	2	1	1	Yes		1.3637	107.258	3.42857	0	14.2983	7.14908		6.77588
1	1	1	2	2	1	2	No		7.89134	107.872	1.60714	0	22.9685	10.183		8.51355
1	2	1	2	2	1	1	No		4.82827	111.252	1.46429	0	16.4846	8.38866		6.00126
1	1	1	2	2	1	2	No		0.903629	107.213	2.46429	0	23.6496	7.64076		6.11292
1	2	1	2	2	1	1	Yes	0	3.21488	69.4203	3.39286	0	14.3852	8.46841		6.27343
1	2	1	2	2	1	2	No				0.392857	0
1	1	1	2	2	2	1	No	0	4.0284	106.683	2.5	0	22.1267	8.52484		7.8436
1	1	1	2	2	2	1	No		8.10768	105.203	0.464286	0	23.415	9.70488		7.0969
1	2	1	2	1	1	3	No	0			1.53571	0
1	2	1	2	2	1	1	Yes	0	8.93735	117.076	1.53571	0	16.1417	10.6913		7.12481
1	2	1	2	1	1	1	No	0	5.01803	120.265	0.714286	0	11.7588	7.85484		8.19253
1	2	1	2	2	1	3	Yes		5.85524	92.2166	4.57143	0	13.1185	9.1814		5.78493
1	2	1	2	1	1	1	No		6.33896	99.2511	1.78571	0	16.7935	8.69328	2	7.062
1	1	2	2	2	2	2	Yes				11	1
1	1	1	2	1	2	2	Yes				2	0
1	1	1	2	2	2	1	Yes		4.64308	97.0574	0.357143	0	26.8175	9.40736		8.56938
1	2	1	2	1	1	1	Yes	0	2.3085	111.944	7.39286	0	13.4592	7.15103	4	7.00618
1	2	1	2	2	1	1	Yes		1.58223	112.296	2.32143	0	14.3053	7.55523		7.22949
1	1	1	2	2	1	1	No	0			1.5	0
1	1	1	2	2	2	2	No				1.28571	0	20.041			7.50863
1	2	2	2	2	1	1	Yes	0			5.39286	0	17.1425
1	1	2	2	2	1	1	No				0.285714	0
1	2	1	2	1	1	1	Yes		6.73219	112.797	3.42857	0	13.0514	8.32189	1	5.91752
1	2	1	2	2	1	1	Yes				7.64286	0	14.6112			7.38302
1	2	1	2	1	1	1	Yes		9.69696	106.219	3.35714	0	13.9144	8.81137		7.52957
1	2	2	2	2	1	1	No				0	0
1	2	2	2	3	1	1	Yes				2.39286	0
1	2	1	2	2	1	1	Yes				6.64286	0
1	2	2	2	2	1	1	Yes				1	0
1	1	2	2	1	2	1	Yes				2	0
1	1	2	2	2	2	1	Yes				1.39286	0
1	2	2	2	2	1	1	Yes	0	9.55268	101.69	6.5	0	20.0886	9.71123	2	10.7467
1	1	2	2	2	2	1	No	0	13.2159	70.5359	1.32143	0	24.7045	10.8699		7.76684
1	1	1	2	2	1	3	No		2.05641	105.764	1.46429	0	24.1635	7.62713		7.88548
1	1	2	2	2	2	2	Yes	0			2.39286	0	26.136			9.72084
1	2	2	2	2	1	1	No		2.05859	93.0251	1.32143	0	14.307	7.56592		6.64329
1	2	1	2	2	1	1	No	0	2.30995	107.614	2.35714	0	15.1647	7.79926		7.41093
1	1	1	2	2	2	2	No	0			2.5	0
1	1	1	2	2	2	1	No		11.4512	110.196	1.53571	0	22.2414	10.4056		8.18555
1	2	1	2	2	1	1	Yes				5.42857	0	14.8597			6.67818
1	2	1	2	2	1	1	No				1.39286	0
1	2	2	2	2	1	1	No				1.42857	0
1	2	1	2	1	1	1	No	0	3.43188	106.907	2.46429	0	12.8136	7.6118		6.72005
1	1	1	2	2	2	1	Yes		2.48488	112.702	2.57143	0	23.6535	8.61776		6.12688
1	1	1	2	2	2	1	Yes				1.35714	0
1	1	1	2	2	1	1	No				2.35714	0
1	2	1	2	2	1	1	Yes		2.72544	108.773	1.28571	0	18.9365	7.31046		7.69008
1	1	1	2	2	2	1	No				2.42857	0
1	1	1	2	2	2	1	Yes	0	1.78056	114.809	2.46429	0	21.7879	8.82291		6.22458
1	2	1	2	1	1	2	Yes		3.26402	113.234	3.32143	0	13.6162	10.2754	2	8.367
1	1	1	2	2	2	1	No				1.39286	0
1	2	1	2	2	1	1	Yes				1.32143	0
1	2	1	2	2	1	1	Yes	0	4.13473	107.024	2.32143	0	16.2407	9.07428		6.81078
1	1	1	2	2	1	1	No		2.73798	111.937	0.321429	0	20.9399	8.52274		7.49468
1	2	1	2	2	1	1	Yes	1	2.88683	101.69	1.39286	0	17.7365	7.64213		5.75701
1	2	2	2	2	1	1	No	0	4.38912	115.208	1.39286	0	15.7333	8.64674	1	6.53163
1	2	2	2	2	1	1	No		2.67443	115.925	1.25	0	16.0797	7.4683		7.9413
1	2	2	2	2	1	1	No		2.4537	110.645	1.39286	0	16.8808	7.91694		6.81775
1	2	1	2	2	1	1	Yes	0	8.39451	113.087	6.39286	0	13.5661	8.88675		7.71799
1	1	1	2	2	2	1	Yes	0	5.06051	106.106	3.5	0	23.073	9.04364		7.18064
1	1	1	2	2	2	1	Yes		3.06142	107.691	4.42857	0	21.6958	8.01788		6.83171
1	2	2	2	2	1	1	Yes	0	10.9029	115.925	1.35714	0	18.5725	9.01835		7.2923
1	1	2	2	2	2	1	Yes		1.63834	106.917	1.32143	0	21.5735	7.68087		6.62235
1	1	2	2	2	2	1	No		10.6899	112.702	2.28571	0	23.7445	9.30769		8.99507
1	1	2	2	2	2	2	Yes				0.214286	0	22.3339			7.1946
1	2	2	2	2	1	1	Yes		6.08626	107.436	11.1429	1	16.4379	8.33037		6.93639
1	2	1	2	2	1	1	Yes		3.89344	113.16	5.5	0	16.1017	8.28161		7.15273
1	1	1	2	2	2	1	No	0	5.59373	102.004	0.25	0	23.832	9.03356		7.33417
1	1	2	2	2	1	1	Yes				2.32143	0
1	2	2	2	2	1	1	Yes	0	5.42612	103.049	3.42857	0	20.691	8.43853		6.75495
1	2	2	2	3	1	1	Yes				1.5	0
1	2	1	2	1	1	1	Yes	0	1.73718	114.128	6.28571	0	17.0613	7.6406		6.5735
1	2	1	2	2	1	1	Yes	0	6.29759	108.402	2.64286	0	15.8793	8.58761		6.62933
1	2	1	2	2	1	1	Yes		5.02463	91.579	3.39286	0	15.971	8.58849		8.00411
1	1	1	2	2	2	1	No				1.17857	0
1	2	1	2	1	1	1	Yes	0	2.23539	104.846	5	0	19.1312	7.84938		7.48072
1	2	2	2	2	1	2	Yes	0	5.59776	107.141	2.5	0	14.6027	8.88414		7.02711
1	2	2	2	2	1	1	No		6.62235	110.05	0.25	0	13.9782	9.54869		6.66423
1	2	1	2	2	1	1	Yes		2.99446	110.181	9.46429	1	17.4334	8.55676		6.55955
1	1	1	2	3	1	1	No				0	0
1	1	1	2	2	2	3	No	1			1.46429	0	19.0604			8.2344
1	2	1	2	2	1	1	No		4.98776	113.752	1.53571	0	16.1721	8.63316		7.66914
1	1	2	2	2	2	2	No	0	2.19121	117.3	1.53571	0	24.5746	8.42164		7.96224
1	2	2	2	2	1	1	Yes	0			3.53571	0
1	2	2	2	2	1	1	No		5.11632	115.684	1.17857	0	17.8135	8.68054		7.43187
1	2	2	2	2	1	1	Yes	0	4.82088	111.321	3.64286	0	15.2011	8.5498		6.35717
1	2	2	2	2	1	1	No				0	0
1	1	1	2	2	2	1	No				0.428571	0	24.2063			6.74099
1	2	1	2	2	1	1	Yes				2.57143	0	13.3467			6.10594
1	1	1	1	2	2	2	Yes	1			1.64286	0	20.9697			6.60142
1	2	1	2	1	1	1	Yes		5.5152	108.711	4.75	0	15.7454	8.74608		6.69214
1	2	1	2	2	1	1	No		3.67647	85.5809	2.46429	0	15.552	8.68827	1	6.41702
1	2	1	2	2	1	1	No				1.57143	0
1	2	1	2	1	1	1	Yes	0			14.7143	1	14.5704			6.55838
1	1	1	2	1	2	1	No		1.89251	84.7175	1.5	0	24.2566	8.16736		7.4419
1	2	1	2	1	1	1	No		2.20882	106.508	1.60714	0	12.6242	7.27581		6.02827
1	1	1	2	2	2	2	No				1.67857	0
1	2	1	2	2	1	1	Yes	1			10.6429	1
1	2	2	2	2	1	1	Yes	1	4.99342	106.508	2.78571	0	14.2638	8.8505		7.06729
1	1	2	2	2	2	2	Yes	0			2.5	0	20.9558			6.20497
1	2	2	2	1	1	1	Yes		3.02796	82.1891	6.53571	0	12.6111	7.96247	4	6.53717
1	2	1	2	2	1	1	Yes	0	1.87879	107.521	11.2857	1	14.1906	7.56213		6.72095
1	2	1	1	1	1	1	Yes				1	0
1	2	1	2	1	1	1	No	0			1.71429	0	13.6246			7.4631
1	1	1	2	2	2	1	Yes				2.32143	0	20.2278			7.1309
1	2	1	2	1	1	1	Yes	0			6.46429	0	18.5808			7.18744
1	1	2	2	2	2	1	No				1.42857	0
1	1	1	2	1	2	3	No		1.2475	97.2129	0.571429	0	20.7383	7.58986		7.44896
1	2	2	2	2	1	1	No				0.178571	0
1	1	2	2	2	2	1	Yes				2.32143	0	20.6738			5.51936
1	1	1	2	2	2	1	No				0.5	0	26.1661			7.68221
1	1	2	2	2	2	1	No		14.9567	74.0983	2.46429	0	21.4649	10.6125		8.24767
1	2	2	2	2	1	1	No	0		88.6333	1	0		8.84902		5.95052
1	1	1	2	1	2	1	No				0	0
1	1	2	2	2	2	2	Yes	0			1.53571	0
1	2	1	2	1	2	1	No		7.73879	105.701	4.39286	0	10.8816	8.68774	2	7.85185
1	1	1	2	2	2	1	Yes	0	3.5699	95.5561	2.42857	0	24.3159	8.69189		6.96126
1	2	1	2	1	1	1	Yes	0			4	0
1	1	1	2	1	2	1	Yes	0			4.64286	0	19.0435			7.42776
1	1	1	2	2	2	2	No	0	5.83846	107.847	1.60714	0	21.1879	9.58052		7.6186
1	2	1	2	2	1	1	Yes				2.78571	0
1	1	1	2	2	2	1	No	0	3.18512	99.0679	0.321429	0	21.0091	8.5225		7.36415
1	1	1	2	2	2	1	No				0.75	0
1	1	2	2	2	2	2	No		8.35261	55.2628	2.57143	0	21.8192	9.85379		10.3752
1	1	2	2	2	2	1	No				0	0
1	2	1	2	2	1	1	Yes				3.5	0	15.0165			8.38903
1	2	1	2	1	1	1	Yes		2.53357	87.4473	3.46429	0	14.7361	8.05545		6.4877
1	2	1	2	2	1	1	Yes		3.79154	104.313	4.32143	0	14.9845	8.18452		7.08849
1	2	1	2	1	1	1	Yes		7.00591	106.333	17.6786	1	13.235	9.48352		10.1278
1	2	1	2	2	1	1	Yes		4.53333	82.9805	2.28571	0	12.8358	8.48795		6.68561
1	2	1	2	2	1	1	No		7.31244	96.0646	1.28571	0	16.1138	8.55327		8.905
1	1	1	2	2	2	2	Yes	0	0.436193	80.8502	2.42857	0	21.8646	8.1424		7.35708
1	1	1	2	2	2	3	No				0	0
1	2	2	2	1	1	1	No		2.03775	105.758	2.85714	0	14.4711	6.89972		6.68561
1	1	2	2	2	2	2	Yes				3.28571	0	17.9422			6.86231
1	2	2	2	2	1	1	Yes	0	3.74404	104.516	3.46429	0	15.7418	8.1874		6.96126
1	1	2	2	2	2	1	Yes				3.35714	0
1	1	2	2	1	2	3	No				1.75	0	19.9555			6.50183
1	2	2	2	2	1	1	No	0	7.98384	95.5456	0.464286	0	16.3151	9.04203		7.51258
1	1	2	2	1	2	1	Yes				4.64286	0	20.8077			7.48431
1	1	2	2	2	2	3	No	1	1.07782	93.4258	1.32143	0	22.8006	7.17968		8.19819
1	2	2	2	2	1	1	No	0	3.06535	85.1604	1.39286	0	15.7412	8.51479		6.19084
1	1	2	2	2	2	1	No		14.5171	108.975	1.42857	0	19.6538	10.7335		6.37461
1	2	2	2	2	1	1	Yes		2.50423	107.099	4.60714	0	12.8381	8.09287		7.90133
1	1	2	2	2	1	1	Yes	1			6.46429	0
1	2	1	2	2	1	1	Yes				2.46429	0
1	1	1	2	1	2	1	Yes				3	0
1	1	1	2	1	2	3	Yes	0			8.57143	1	22.5717			8.82018
1	2	1	2	2	1	1	Yes				3.46429	0	14.8842			7.10969
1	2	2	2	2	1	1	No				3.35714	0	17.0272			7.94374
1	1	2	2	2	2	1	No				2.57143	0	21.6346			10.3681
1	2	2	2	2	1	1	Yes				2.39286	0	17.5377			6.52304
1	1	2	2	2	2	1	No		22.9353	88.2267	2.5	0	24.2098	11.586		8.13457
1	2	2	2	2	1	1	Yes		2.54775	109.606	5.53571	0	12.6013	8.18107		6.69974
1	2	1	2	1	1	1	Yes		10.0389	112.441	5	0	15.816	9.96128		6.8199
1	1	1	2	2	2	1	Yes				4.71429	0
1	2	1	2	1	1	1	Yes				3.78571	0	15.8878			7.22278
1	1	2	2	2	2	1	Yes	0	16.8424	89.8998	3.53571	0	25.7314	10.6069		8.2618
1	2	2	2	2	1	1	No		4.71507	68.9343	1.5	0	14.4276	8.78777		6.5089
1	1	1	2	2	2	3	No				1.28571	0
1	1	1	2	2	2	1	No				1.39286	0
1	2	1	2	2	1	1	No	0	2.48883	95.3737	1.46429	0	15.5303	8.24147		6.18377
1	1	1	2	1	2	3	No	0	5.4125	113.709	1.67857	0	19.1952	9.11168		6.52304
1	1	1	2	2	2	3	Yes	1	30.3041	181.833	9	1	16.6868	11.5823		7.64687
1	2	2	2	2	1	1	Yes	0	5.54745	108.893	6.32143	0	15.8962	8.93286		6.29686
1	2	1	2	2	1	1	No				0.428571	0
1	1	1	2	2	1	1	No		0.909112	107.419	0.178571	0	19.2305	9.13188		7.10263
1	2	1	2	2	1	1	No		0.922737	99.1057	1.39286	0	13.1444	8.24998		6.61492
1	1	1	2	1	2	1	No		3.45177	106.462	1	0	25.0023	9.35372		6.94006
1	1	1	2	1	1	1	Yes				1.57143	0
1	2	1	2	2	1	1	Yes		2.52487	126.865	6.46429	0	18.1206	8.59937	4	7.59033
1	1	1	1	1	2	1	Yes		7.27046	94.6133	13	1	24.8696	10.1197	3	7.95787
1	1	2	2	2	2	3	No		2.6784	112.477	1.39286	0	20.1051	9.33633		6.8199
1	2	1	2	2	1	1	No	0			2.42857	0
1	2	1	2	1	1	1	No		5.95683	80.2698	1.57143	0	16.4555	8.74426		9.87334
1	2	1	2	2	1	1	Yes		3.21374	108.638	2.46429	0	14.4895	7.89207		6.6432
1	1	1	1	2	1	1	No		1.52228	116.001	2	0	21.2637	7.99925		7.37828
1	2	1	2	1	1	1	No		3.15947	101.939	3.53571	0	14.3763	8.18327		6.69974
1	2	1	2	2	1	1	No	1	9.1863	95.2024	1.32143	0	16.6424	9.90864		7.03901
1	1	2	2	2	2	3	No				0	0
1	1	2	2	2	2	3	Yes		17.3683	95.9654	0.321429	0	23.5393	11.0274		8.57987
1	2	2	2	2	1	1	Yes		3.84466	118.062	1.25	0	17.6168	8.686		8.09923
1	1	2	2	2	2	2	Yes				2.25	0	24.0564			7.85185
1	1	2	2	2	2	1	No				1.21429	0
1	2	2	2	2	1	1	No		9.05368	114.637	1.32143	0	25.4349	10.0299		7.83771
1	1	2	2	2	2	3	No				0.571429	0	28.8372			10.7781
1	2	1	2	2	1	1	Yes				6.32143	0
1	1	1	2	2	1	3	Yes	0	12.8274	106.521	1.32143	0	28.8519	11.2185		7.92253
1	2	1	2	2	1	1	Yes		4.74133	103.71	2.5	0	16.2097	7.71919		6.21911
1	1	2	2	2	2	1	No				1.28571	0
1	2	2	2	2	1	1	No		3.18871	91.412	1.5	0	12.87	7.75914		8.13457
1	1	2	2	2	1	1	No		1.55358	114.988	0	0	25.474	6.95922		7.08142
1	2	1	2	2	1	1	Yes				2	0
1	1	2	2	2	2	2	No				1	0
1	1	2	1	2	2	1	No		4.76596	110.411	1.21429	0	22.3924	9.30363		9.23721
1	2	2	2	1	1	1	Yes				9.67857	1
1	1	2	2	2	2		Yes				1.46429	0
1	2	2	2	1	1	1	Yes		7.87401	106.101	9.35714	1	14.0398	8.75387		7.6398
1	2	1	2	1	1	1	Yes		6.18912	108.957	6.64286	0	20.5203	9.46699	2	8.07803
1	2	2	2	2	1	1	Yes	0			1.42857	0
1	2	2	2	1	1	1	Yes		2.53779	111.022	3.60714	0	18.1772	9.3207		6.69974
1	2	2	2	1	1	1	No	0	2.84986	107.279	2.57143	0	16.7282	7.69718	2	8.99689
1	1	1	2	2	1	1	No		2.0239	105.821	1.35714	0	22.5951	8.30589		7.25106
1	1	1	2	1	1	2	No		3.82829	104.744	2.78571	0	25.3596	9.37678		8.65762
1	2	1	2	2	1	1	Yes	0	3.6156	108.638	3.42857	0	14.0188	8.4461		6.67147
1	1	1	2	2	2	3	No		13.6864	98.3469	1.32143	0	19.961	9.98544		7.06729
1	2	2	2	1	1	1	Yes	0			1.5	0
1	1	2	2	2	1	1	Yes				2.28571	0
1	2	2	2	2	1	1	No		4.2376	87.1554	0.285714	0	19.4798	8.65583		8.85553
1	2	2	2	2	1	1	Yes		5.85376	111.581	2.42857	0	13.9705	8.6717		6.92592
1	1	2	2	2	2	1	No			113.415	4.25	0		11.1843
1	1	2	2	2	2	3	No				0	0
1	2	2	2	2	1	1	No	0			0.321429	0
1	2	2	2	2	1	1	Yes				3.25	0
1	2	1	2	1	1	1	No				5	0
1	2	1	2	1	1	1	No				1.35714	0	15.1625			7.73876
1	1	2	2	2	2	1	No		2.53459	44.111	1.39286	0	22.3223	8.6642		6.4877
1	2	1	2	1	2	1	No	1	3.4316	116.508	4.71429	0	14.7128	8.32131		6.49477
1	1	1	2	1	2	2	Yes				4.78571	0	20.2119			6.50183
1	1	1	2	2	2	1	Yes		0.448396	106.818	3.53571	0	8.3458	9.5903		6.93299
1	2	2	2	2	1	1	Yes	0			6.5	0	14.0977			6.45942
1	1	2	2	2	1	1	No	0			0.392857	0	17.4179			6.1979
1	2	1	2	2	1	1	No	0	2.45438	100.598	1.42857	0	11.1094	7.81203		5.79502
1	2	1	2	2	1	1	No	0			2.39286	0	18.102			7.78117
1	1	1	2	2	2	1	No	0	1.13211	84.0676	1.53571	0	17.8132	8.47942		6.18377
1	2	2	2	2	1	1	Yes				2.32143	0	19.7999			6.40288
1	1	1	1	2	2	1	Yes	1			3	0
1	1	1	2	2	2	1	Yes		1.67528	107.237	3.42857	0	19.7919	8.00704		6.55131
1	1	1	2	2	2	1	Yes		2.60191	123.378	2.07143	0	19.3585	8.13999		6.98954
1	2	1	2	2	1	1	No		12.8347	106.333	1.28571	0	16.5275	9.78388		6.62906
1	1	1	2	2	2	1	No		2.4087	112.835	1.39286	0	18.8766	8.73315		6.68561
1	2	1	2	2	1	1	Yes	0	15.7938	110.678	3.39286	0	17.1572	9.14017		7.01074
1	2	1	2	1	1	1	Yes	0	8.54263	124.579	6.60714	0	15.6132	9.23852	2	6.57958
1	2	2	2	1	1	1	No				1.53571	0
1	2	2	2	2	1	1	Yes		3.29914	106.449	4.42857	0	13.7717	8.67632	0	5.99293
1	1	2	2	2	2	2	No				1.28571	0	20.3585			7.49137
1	2	2	2	1	1	1	No				1.39286	0
1	1	1	2	2	1	2	No				0.464286	0	22.2472			8.65055
1	2	1	2	2	1	1	No	0	6.28342	106.861	0.357143	0	14.8802	9.24164		5.79502
1	2	1	2	2	1	1	No	0	4.8858	109.738	0.321429	0	16.9422	7.77843		6.88351
1	2	2	2	2	1	1	Yes	0	3.90717	109.28	1.32143	0	12.7836	8.04426		7.13797
1	2	2	2	2	1	1	Yes	0	7.21352	102.523	10.3214	1	17.7316	9.21425	4	6.6644
1	2	2	2	2	1	1	Yes		2.21129	105.531	5.32143	0	14.4954	8.46074		8.04976
1	2	2	2	2	1	1	No				0.607143	0	13.9399			9.05343
1	2	2	2	2	1	1	No		2.02707	110.003	1.32143	0	13.2145	7.09349		7.38535
1	2	2	2	2	1	1	Yes		7.05652	114.715	6.64286	0	18.8663	10.9973		8.18405
1	1	2	2	2	2	2	Yes	0	2.65631	105.477	2.32143	0	23.7647	7.54669		8.33955
1	2	1	2	2	1	1	Yes				2.35714	0	18.3396			6.50183
1	2	2	2	2	1	1	Yes		2.34006	111.37	1.42857	0	13.9731	7.27085		6.89058
1	1	2	2	1	2	1	No		4.05729	92.7778	1.53571	0	20.6364	8.6617		7.83771
1	2	2	2	2	1	1	No	0			0.642857	0	11.9535			8.57987
1	2	2	2	2	1	1	No		2.34236	102.133	1.32143	0	11.9956	8.03479		5.97172
1	1	1	2	2	2	1	No				0	0
1	1	2	2	1	2	3	No				1.46429	0
1	2	2	2	2	1	1	Yes				2.35714	0
1	1	2	2	2	1	1	Yes				1.17857	0
1	2	2	2	2	1	1	No				1.60714	0	14.6186			9.44925
1	2	2	2	2	1	1	Yes				8.5	1	14.0719
1	1	2	2	2	1	2	No	0	5.22558	81.1517	1.17857	0	19.331	8.49503
1	2	2	2	2	1	1	No				0	0
1	2	1	2	2	1	1	No				1.60714	0	15.1542			6.69267
1	2	2	2	2	1	1	Yes				3.35714	0
1	1	2	2	2	2	1	No				1.17857	0
1	2	1	2	2	2	1	Yes	0	5.04224	110.952	2.39286	0	13.2443	9.0164		5.36386
1	2	1	2	1	2	1	No				0.642857	0
1	1	1	2	2	2	1	No		3.37189	95.8286	2.53571	0	21.6269	9.12986		6.90472
1	1	1	1	2	2	3	Yes		2.72525	126.862	6.64286	0	17.5713	9.1672		7.81651
1	2	2	1	2	1	2	Yes		5.63406	109.804	3.21429	0	15.9805	8.75772		6.3534
1	2	2	2	2	1	1	Yes		7.75562	104.516	1.32143	0	16.217	9.84926		9.07464
1	2	1	2	2	2	1	Yes	0			4.53571	0	15.0906			8.26887
1	1	1	2	2	1	1	Yes		2.39956	105.937	2.5	0	24.167	8.36413		8.25473
1	2	1	2	1	1	1	Yes		35.5947	116.424	1.5	0	16.2362	11.1183		7.51965
1	2	1	2	2	1	1	Yes	0	2.80332	108.136	3.53571	0	12.6233	8.16719		5.27904
1	2	1	2	2	1	1	No	0	6.24774	111.864	1.42857	0	17.9843	8.9532		7.95787
1	2	1	2	2	1	1	No	0			1.57143	0
1	1	1	2	2	1	1	No		3.28166	86.1575	1.32143	0	22.9527	8.2006		6.38168
1	2	1	2	2	1	1	Yes	0			2.46429	0
1	2	1	2	2	1	1	Yes		3.95193	82.9805	15.5357	1	14.1051	7.37112		7.05315
1	2	1	2	2	1	1	Yes	0	2.28635	107.039	7.60714	0	15.4349	7.76482	1	6.98954
1	1	1	2	2	2	3	No				0	0
1	2	1	2	1	1	1	No		4.72513	55.9251	1	0	14.4968	9.05165		6.14843
1	2	2	2	2	1	1	No	0			1	0
1	2	2	2	2	1	1	Yes	0			1.5	0	16.1041			6.70681
1	1	2	2	2	2	2	Yes				4.28571	0
1	1	2	2	2	2	1	No				0	0
1	2	2	2	2	1	1	Yes		1.54494	108.386	1.32143	0	14.3837	8.10527		6.3322
1	1	2	2	2	2	2	No	0	5.1482	91.1308	1.17857	0	27.0543	9.7677		7.39242
1	1	1	2	2	2	1	No	0	2.98733	85.3766	0.0714286	0	21.085	8.61867		6.67854
1	2	1	2	2	1	1	No		3.88515	105.531	1.25	0	15.1097	8.36521		7.06729
1	1	1	2	2	2	1	Yes		5.63122	106.521	0.357143	0	25.2912	10.9378		9.22307
1	1	1	2	2	2	1	No	0	8.51113	95.8286	2.5	0	22.2095	10.535		6.24738
1	2	2	2	2	1	1	No		3.58005	112.441	1.42857	0	14.1397	8.33941		7.38535
1	1	2	2	2	2	1	Yes				4.5	0
1	1	1	2	2	2	1	No	0	2.24652	105.306	0.214286	0	18.5195	8.7432		7.03194
1	1	1	2	2	2	3	No				0.607143	0
1	2	2	2	2	1	1	Yes				1.64286	0
1	2	2	2	2	1	1	No				1.5	0
1	2	2	2	2	1	1	Yes		3.60358	115.516	7.32143	0	17.572	8.22653	4	8.64348
1	2	2	2	2	1	1	Yes		3.90491	92.2123	3.28571	0	15.6905	8.22059		7.18038
1	1	2	2	2	2	2	No				0.428571	0	24.8624			7.42069
1	2	2	2	2	1	1	No				0.178571	0
1	2	2	2	2	1	1	Yes	0	4.28356	107.039	3.39286	0	14.7646	8.76857		7.70342
1	1	2	2	2	1	1	Yes		3.82264	106.937	2.42857	0	22.3828	9.19436		7.08142
1	2	1	2	2	1	1	Yes		3.61251	108.575	2.28571	0	16.7282	7.54197	1	6.48063
1	2	1	2	2	1	1	No		5.31451	96.4135	0.357143	0	17.1516	8.32189		6.9754
1	2	1	2	2	1	1	Yes		5.55689	116.34	1.39286	0	14.7646	8.83491		6.73508
1	2	1	2	2	1	3	Yes	0	9.7739	109.936	4.28571	0	16.7399	9.34986		6.44529
1	1	1	2	2	2	1	No		5.02736	107.358	0.357143	0	21.1376	9.88054		7.51258
1	1	1	2	2	2	1	No				1.60714	0
1	1	2	2	2	2	2	No				1.25	0	24.2033			7.32881
1	2	2	2	2	1	1	No				1.28571	0
1	2	2	2	1	1	1	Yes				16	1
1	1	2	2	2	2	1	No		2.51888	73.9279	1.35714	0	25.8507	8.70889		6.34633
1	1	2	2	2	2	1	No				0	0
1	1	2	2	2	2	2	No				1.5	0
1	2	1	2	1	1	1	No	0			1.32143	0
1	1	1	2	2	2	3	Yes				1.39286	0
1	1	1	2	2	1	1	No				0	0
1	1	2	2	2	2	1	No		6.36062	94.347	0.464286	0	22.9647	9.70284		8.3961
1	2	2	2	3	1	2	No				1	0
1	2	1	2	2	1	1	No				1.42857	0
1	2	1	2	2	1	1	Yes	0	7.91181	116.34	1.46429	0	20.3327	11.6634		8.03562
1	1	2	2	2	2	3	Yes				2.21429	0
1	2	2	2	2	1	1	No		6.62259	106.508	1.42857	0	15.0149	9.7336		6.21911
1	2	2	2	2	1	1	Yes				3.32143	0
1	2	1	2	2	2	1	Yes	0			1.46429	0	14.3269			8.34662
1	1	1	2	2	2	1	No		1.97606	111.221	1.25	0	22.5783	7.75658		7.2864
1	2	1	2	2	1	1	Yes				0	0
1	2	1	2	2	1	1	No		4.90894	101.745	1.35714	0	14.5769	8.35839		6.94006
1	1	1	2	2	1	1	Yes	0	2.85063	93.2955	5.35714	0	22.0043	8.60404		6.72095
1	2	1	2	2	1	1	No		1.51007	105.701	1.35714	0	15.9151	7.64378		6.55131
1	1	2	2	2	1	1	No		2.12889	107.785	1.32143	0	19.7159	7.88851		7.42776
1	2	2	2	2	2	2	Yes	1	27.7505	76.2094	2.57143	0	18.6559	10.8055		7.90839
1	1	2	2	2	1	1	Yes				2.39286	0
1	2	2	2	2	1	1	Yes			121.64	4.5	0		9.95435
1	2	2	2	2	1	1	No				0	0
1	2	2	2	2	1	1	No		2.64719	101.552	0	0	15.6577	8.12936	1	6.84817
1	2	1	2	2	1	1	Yes				2.89286	0	10.7631			9.25841
1	2	1	2	1	1	1	Yes		2.2024	84.4681	2.57143	0	13.4384	7.77637		7.65394
1	1	1	2	2	2	3	Yes	0	1.11102	92.0109	2.28571	0	18.9387	7.68978		7.29347
1	1	1	2	2	2	3	No				1.78571	0
1	2	1	2	1	1	1	Yes		2.45177	100.221	2.75	0	15.6042	7.11737		6.6644
1	1	1	2	2	1	1	No		2.97376	100.39	2.60714	0	23.2148	8.90481		7.88012
1	2	1	2	1	1	1	No				2	0	14.3639			6.73508
1	2	2	2	2	1	2	Yes		2.31051	107.643	2.39286	0	19.3753	8.41948	1	7.55499
1	2	2	2	2	1	1	Yes		8.27565	117.709	5.32143	0	16.5519	9.80539		6.61492
1	2	2	2	2	1	1	Yes		3.72982	111.864	2.39286	0	13.9288	8.44107		7.35001
1	2	1	2	2	1	1	No				1.46429	0	13.8257			6.31806
1	1	1	2	2	2	2	Yes				2.35714	0	18.6288			6.60786
1	2	1	2	2	1	2	No		2.76097	107.888	1.57143	0	17.7641	8.20763		7.41362
1	1	1	2	2	2	2	Yes	0	2.50088	108.281	1.64286	0	22.277	8.49703		5.89397
1	2	1	2	2	1	1	No				4.46429	0	18.7474			5.79502
1	1	1	2	2	2	3	Yes		2.5026	112.979	2.46429	0	20.7506	8.49997		7.60446
1	2	2	2	2	1	1	Yes	0			6.46429	0
1	2	2	2	2	1	1	Yes				2.25	0
1	2	1	2	2	1	2	Yes	1	2.46546	106.625	2.53571	0	12.9057	7.95867		7.83771
1	2	1	2	2	1	1	Yes		3.97464	86.4332	4.42857	0	17.3211	8.63967		7.10969
1	2	1	2	2	1	1	Yes	0			1.53571	0	18.0484			7.06729
1	2	1	2	1	1	1	No				1.42857	0
1	2	1	2	1	1	1	Yes	0	2.34691	105.815	6.64286	0	14.2735	7.89344	4	6.56545
1	1	1	2		2	1	Yes				1	0
1	1	2	2	2	1	2	No	0	1.50945	113.562	1.35714	0	21.6791	7.87107		7.51965
1	1	2	2	2	2	2	Yes		1.38715	108.032	3.42857	0	20.879	8.11769		6.22618
1	2	2	2	2	1	1	Yes	0	4.07643	113.707	5.57143	0	18.6239	8.27296		7.43483
1	1	1	2	1	2	2	No				0.321429	0
1	1	2	2	2	1	1	No				0.357143	0	22.327			6.65026
1	1	2	2	2	2	3	Yes				3.42857	0	24.5884
1	2	1	2	2	1	1	Yes	0	2.34422	106.391	1.28571	0	17.5023	8.16268		7.07435
1	1	2	2	2	1	1	No	0	2.13182	108.032	1.21429	0	22.7624	9.1649		7.84478
1	2	1	2	2	1	1	Yes	0			3.57143	0	13.3909			7.88719
1	2	1	2	2	1	1	Yes		3.34585	97.1182	5.28571	0	18.7931	8.88778		7.22278
1	1	1	2	2	2	1	Yes	0			6.46429	0
1	2	1	2	2	1	1	Yes				12.6071	1
1	2	1	2	2	1	1	Yes	1			1.46429	0	14.8441			7.06022
1	1	1	2	2	2	3	Yes				3.35714	0	24.455			7.18744
1	2	1	2	1	1	1	Yes	0			5.53571	0	12.4375			6.41702
1	1	1	2	2	1	1	No				0	0
1	2	2	2	2	1	1	No	0	7.13569	87.01	2.25	0	16.3185	9.34208	2	7.03901
1	2	1	2	2	1	1	Yes				5	0
1	2	1	2	2	1	1	No		5.1963	95.891	1.46429	0	15.8522	9.28933		7.13797
1	2	1	2	2	1	1	Yes		29.3374	115.679	3.46429	0	17.5212	11.2017		7.37828
1	1	1	2	2	1	1	Yes	0			3.42857	0
1	1	1	2	2	2	3	Yes		1.3551	103.866	1.57143	0	21.0028	8.06435		8.03562
1	1	1	2	1	2	1	No		3.05139	119.407	1.60714	0	20.0245	7.87345		7.54792
1	1	1	2	1	1	1	Yes				3.5	0	23.1201			7.47724
1	2	1	2	2	1	1	No	0	3.07383	114.48	1.42857	0	12.1297	7.30736		7.61153
1	2	1	2	2	1	1	No		6.45984	109.021	0.428571	0	17.3569	8.95544		6.86231
1	2	1	2	1	1	1	Yes		3.83987	109.936	5.64286	0	14.7546	8.79371		6.38874
1	1	1	2	1	1	1	Yes	0	4.51631	120.024	4.39286	0	22.7912	9.6082		7.25106
1	2	1	2	1	1	1	No		1.93614	98.3744	0.75	0	16.5866	7.86377		6.75629
1	1	1	2	2	2	1	Yes	0	3.92573	118.037	1.42857	0	20.8357	9.09498		6.36047
1	2	1	2	1	1	1	Yes		3.82696	105.128	1.46429	0	12.011	8.47328		6.24738
1	2	2	2	2	1	1	No	0	3.90147	116.931	1.39286	0	11.3749	8.38005
1	2	2	1	2	1	1	No		7.39855	108.136	2.39286	0	18.658	9.15611		7.47724
1	2	2	2	2	1	1	No	0	7.72765	107.039	1.35714	0	17.6647	8.96557		7.37122
1	2	1	2	1	1	1	No		1.07001	106.98	3.57143	0	13.2292	6.96128	2	7.73876
1	2	1	2	1	1	1	Yes		2.87601	108.012	7	0	15.67	8.06951		7.25106
1	2	1	2	1	1	1	No		1.51782	112.079	1.78571	0	11.6967	7.24984		8.2618
1	2	1	2	2	2	1	Yes		3.81436	116.09	2.5	0	14.7971	7.76226		5.73847
1	1	1	2	2	1	1	No		3.01879	108.532	1.39286	0	19.4165	8.42009		6.96833
1	2	1	2	2	1	1	Yes		2.63111	118.24	2.39286	0	13.2814	7.73355		5.8445
1	1	1	2	2	2	3	Yes	0	4.13418	112.264	3.78571	0	22.5023	8.48679		7.49137
1	2	1	2	1	1	1	Yes		6.27871	109.41	2.92857	0	17.3395	8.16775		7.95787
1	1	1	2	2	1	2	Yes	0	6.33521	116.319	2.35714	0	22.3618	9.25716		7.60446
1	2	1	2	1	1	1	Yes				2.46429	0
1	1	2	2	2	2	1	No				0.285714	0
1	2	2	2	2	1	1	Yes	0			2.25	0
1	1	2	2	2	2	2	No		11.3775	83.4268	0.357143	0	28.5018	11.1924		9.38564
1	1	1	2	2	1	1	No		2.61985	106.111	0.321429	0	23.8961	8.09287		9.55527
1	2	1	2	2	1	1	Yes		14.7858	106.743	1.60714	0	17.3437	9.94715		6.60786
1	1	1	2	2	1	3	No				0.607143	0
1	1	1	2	2	2	2	No		6.5164	118.973	0.107143	0	23.1774	10.3995		7.32881
1	2	1	2	1	1	1	No				0.428571	0
1	1	1	2	2	2	2	Yes				6.17857	0
1	1	1	1	2	2	1	No		2.31855	106.699	1.75	0	19.0952	7.57595		7.07435
1	2	2	1	2	1	1	Yes				4.53571	0
1	2	1	2	1	1	1	Yes				4.25	0
1	2	1	2	1	1	1	No		6.41305	110.137	1.64286	0	16.9881	9.55374		6.78456
1	1	1	2	2	2	3	No	0	0.792203	106.462	2.35714	0	19.1226	7.16663		7.1309
1	2	2	2	2	1	2	Yes		3.40869	123.603	8.5	1	14.8825	8.41927		8.91914
1	1	2	2	2	2	1	No				2.46429	0
1	2	2	2	1	1	1	Yes		2.96027	113.707	1.46429	0	13.9554	8.61386	1	7.49137
1	2	2	2	2	1	1	Yes		12.6496	106.391	2.42857	0	17.0481	9.87349		7.26519
1	2	1	2	2	1	1	No				1.71429	0
1	2	1	2	2	1	1	Yes	0	9.53268	109.87	5.21429	0	17.1499	9.13175		7.03194
1	1	1	2	2	2	1	No				0	0
1	2	2	2	1	1	1	No		6.98026	119.609	2.53571	0	21.3106	9.2443		8.37489
1	2	2	2	2	1	1	No				0.25	0	15.7867
1	2	1	2	2	1	1	Yes				2.25	0
1	1	1	2	1	2	2	Yes		4.56136	117.62	3.71429	0	28.0879	8.7375		8.86259
1	1	1	2	2	1	3	No				3.35714	0
1	2	1	2	1	1	1	Yes		4.84534	106.684	3	0	15.4609	8.44045	2	8.0851
1	1	1	2	2	1	1	No				1.46429	0
1	1	1	2	1	2	3	No				1.39286	0
1	2	1	2	2	1	1	Yes		3.82124	113.86	4.46429	0	20.9465	8.42311		7.27933
1	2	2	2	2	1	3	No		4.70866	107.339	0.428571	0	18.382	8.35779		6.7987
1	1	2	2	2	2	1	No				2.25	0
1	2	2	2	2	1	1	Yes				4.25	0
1	1	2	2	2	2	1	No	0	4.44299	114.155	2.42857	0	21.8334	9.16708		7.15917
1	2	2	2	2	1	1	No		2.53374	98.7388	1.42857	0	18.6228	7.42924		8.7283
1	1	2	2	2	1	1	Yes		2.04052	113.931	2.32143	0	22.1159	8.33537		7.02488
1	1	1	2	2	2	1	No		3.29883	112.907	2	0	23.8028	8.51035	1	6.65026
1	2	2	2	2	1	1	Yes		6.9716	111.022	8.57143	1	19.2881	9.13783		6.43822
1	1	2	2	2	2	1	No		5.97834	112.763	1.32143	0	25.4292	10.4158		7.66101
1	1	1	2	2	1	1	No				0	0
1	1	2	2	2	2	1	No		5.75871	119.494	1.35714	0	26.6884	9.36925		7.92253
1	2	2	2	2	1	1	Yes		6.02082	76.4378	2.5	0	16.8744	9.06309		6.23324
1	1	1	2	2	2	1	Yes		1.74173	113.124	5.21429	0	21.719	7.75991		6.07775
1	2	1	2	1	1	1	Yes		20.4762	120.948	3.53571	0	17.5945	10.8109		7.66101
1	1	1	2	2	1	1	No		1.29076	108.343	2.42857	0	20.6612	7.61156		8.07096
1	2	2	2	1	1	1	No		13.2064	109.738	0	0	17.3408	9.84708		9.30789
1	2	2	2	2	1	1	Yes	0	8.78009	106.217	2.42857	0	16.6966	9.36787		7.12383
1	2	1	2	2	1	1	Yes	0	1.88824	100.221	5.35714	0	15.7346	8.19057	4	5.80209
1	1	1	2	2	2	2	No				0	0
1	1	1	2	2	1	1	Yes				4	0
1	2	1	2	1	1	1	Yes				4.60714	0	14.8813			6.1767
1	2	1	2	2	1	1	Yes		30.5066	109.672	5.67857	0	14.2485	10.8639	2	6.69267
1	2	1	2	2	1	1	Yes				3.75	0
1	1	1	2	2	2	1	No	0			1.5	0
1	2	1	2	2	1	1	No		3.55443	108.323	1.35714	0	15.4623	8.11938		6.74922
1	2	2	2	2	1	1	No				0	0
1	2	1	2	1	1	1	Yes	0	9.25698	118.15	2.64286	0	17.3395	9.80456		8.65055
1	1	1	2	2	2	2	No		3.44434	106.053	1	0	19.04	7.94401		6.20497
1	2	1	2	2	1	1	No	0	6.236	95.891	1	0	15.355	8.4236		8.15578
1	2	2	2	2	1	1	No	0	6.61119	115.679	0.178571	0	17.456	9.67575		7.78117
1	1	2	2	2	2	1	No				0.357143	0
1	1	1	2	2	1	1	Yes		7.70102	104.247	7.60714	0	23.3146	9.81106		6.59372
1	2	1	2	1	1	3	No	1			3.42857	0	15.4843			6.96126
1	2	1	2	1	1	1	Yes				2.46429	0
1	2	1	2	2	1	2	No	1	4.18483	97.653	2.39286	0	15.5442	7.70263	1	6.11309
1	2	1	2	2	1	1	Yes		2.18351	100.978	1.53571	0	15.8291	7.76123		6.73508
1	1	1	2	2	2	1	Yes		10.6805	108.658	2.35714	0	23.6289	10.1357		6.57958
1	2	1	2	1	1	1	Yes				3.35714	0
1	2	2	2	2	1	1	Yes				3.35714	0
1	1	2	2	2	1	1	Yes		2.92495	74.0983	1.35714	0	21.4219	8.67243		6.96126
1	1	2	2	2	1	1	Yes				1.46429	0
1	1	2	2	2	2	1	No				1.39286	0
1	1	1	2	2	2	1	Yes				2.46429	0	19.5774			8.79898
1	2	1	2	2	1	1	Yes	0	14.3044	121.74	11	1	14.5494	9.82975		7.16624
1	1	1	2	2	2	2	Yes				5.35714	0
1	2	1	2	2	1	1	Yes	0	2.30044	101.745	4.42857	0	12.5499	8.28717	1	7.21572
1	2	1	2	2	1	1	Yes	0			4.5	0
1	1	2	2	2	1	1	No		1.9361	76.3812	4.46429	0	22.2177	8.02189		6
1	2	2	2	2	1	1	No				0	0
1	1	1	2	2	2	1	Yes				7.57143	0
1	2	1	2	2	1	1	Yes	0			2.39286	0	16.9682			7.71755
1	2	1	2	2	1	1	Yes	0	11.3866	105.986	2.39286	0	14.9853	10.1307		7.32881
1	2	1	1	1	1	1	No	0			2.78571	0	13.3435			6.68561
1	1	2	1	2	1	1	Yes		1.9911	80.7502	1.32143	0	24.6898	7.8847		6.36047
1	2	2	2	2	1	1	No		2.60929	89.849	0.5	0	14.2901	7.46611		6.96126
2	2	1	2	1	1	1	No	0	5.94882	107.69	0.785714	0	15.4166	9.30061	2	6.91074
2	2	1	2	1	1	1	No	0	2.46949	116.712	2.57143	0	17.8832	8.1797	2	8.14096
2	2	1	1	1	1	1	Yes	1			7	0
2	1	1	1	2	2	2	Yes		2.15044	107.772	4.5	0	17.914	8.54384		6.33139
2	2	1	2	2	1	1	Yes	0	2.47157	95.3921	4.53571	0	14.4283	7.25123		6.46013
2	1	1	2	2	1	1	No		0.894702	114.567	1.42857	0	15.2826	6.86553		7.0967
2	1	1	2	2	2	1	Yes	0	11.3269	65.1547	2.42857	0	24.6309	10.4733		8.11951
2	2	1	2	1	1	1	Yes				5.32143	0	17.966			7.13247
2	1	1	2	2	1	1	No				1.57143	0
2	2	1	2	2	1	1	Yes	0	5.04858	110.382	4.46429	0	16.6502	8.85188		7.3828
2	2	2	2	1	1	1	Yes		2.6309	100.082	3.46429	0	16.6899	9.05038		6.25986
2	2	2	2	2	1	1	Yes		1.89388	67.3388	3.5	0	14.8871	7.42469		6.16688
2	2	2	2	1	1	1	Yes				4.64286	0
2	2	1	2	1	1	1	Yes	1			4.39286	0	14.0806			7.11816
2	2	2	1	2	1	1	Yes	1			8.32143	1
2	1	2	2	2	2	2	No				0.428571	0
2	2	2	1	2	1	1	Yes				6.5	0
2	1	1	2	2	2	3	Yes				5.5	0
2	2	2	2	2	1	1	Yes		5.1518	90.4578	3.39286	0	16.3016	8.65486		7.11101
2	2	2	2	2	1	1	Yes		9.19061	109.971	2.28571	0	15.482	9.26894		6.96796
2	2	1	2	2	1	1	No	0			2.53571	0	17.4366			7.86917
2	2	2	2	1	1	1	No		12.7364	105.531	2	0	11.4948	10.0324		8.21964
2	2	1	1	2	1	1	No		11.2401	111.945	1.64286	0	13.371	9.54396		7.90493
2	1	1	2	1	2	1	Yes	0	3.89298	78.2443	3.32143	0	19.72	8.65789		8.44852
2	2	1	2	1	1	1	No				1	0	15.4403			6.54596
2	2	2	2	1	1	1	Yes		11.8268	80.4604	2.71429	0	15.103	9.36798		7.60453
2	2	1	2	2	1	1	Yes		3.47165	76.36	1.39286	0	12.7267	8.48476		6.53881
2	2	1	2	1	1	1	Yes		3.75643	70.2844	3.85714	0	14.9809	8.05914		8.43422
2	2	2	2	1	1	1	Yes		2.68469	84.7031	2.42857	0	14.0479	7.89533	2	6.55311
2	2	1	2	1	1	1	Yes				3.10714	0	13.2637			7.74758
2	2	1	2	2	1	1	No				1.39286	0
2	2	1	2	2	1	1	Yes		4.07898	104.188	7.60714	0	14.3427	8.46542		7.64744
2	2	1	2	1	1	1	Yes				2	0
2	1	1	2	2	1	1	No	1	1.75849	107.276	2.28571	0	20.0786	8.22619		7.67605
2	2	1	2	2	1	1	Yes				6.42857	0	13.7875			8.06229
2	2	1	2	1	1	1	No		10.5017	106.054	3	0	14.12	9.5729	2	7.83341
2	1	1	1	2	2	1	Yes				5.42857	0	18.6783			5.85932
2	2	1	2	1	1	1	Yes		3.8594	106.528	5.92857	0	12.2647	7.67398		6.54596
2	2	1	2	1	1	1	Yes	0			5.42857	0	17.9923			8.21249
2	1	2	2	2	2	3	Yes		12.5161	79.3009	2.57143	0	21.9026	11.098		8.44852
2	1	2	2	2	2	3	No	0	4.18925	115.032	1.35714	0	23.2394	9.01929		7.59738
2	2	2	2	2	1	1	Yes		15.1561	74.0136	6.53571	0	18.6657	10.1105	2	6.63179
2	2	2	2	1	1	1	Yes		6.97851	102.392	1.64286	0	15.2571	8.50387		8.11235
2	2	2	2	2	1	1	Yes	0	3.2026	105.187	3.32143	0	17.2379	8.23271		6.89643
2	2	2	2	2	1	1	No	0			1.32143	0	17.424			6.6604
2	1	2	2	2	2	2	No				1.42857	0
2	1	2	2	2	2	3	Yes		3.70629	115.346	1.39286	0	20.4643	9.94256		7.64744
2	2	1	2	2	1	1	Yes	0	3.91791	105.359	6.71429	0	11.668	8.45892		6.36
2	2	1	2	2	1	1	No				2.39286	0
2	2	1	2	1	1	1	Yes	0			1	0
2	2	2	2	2	1	1	Yes		2.67909	112.685	4.39286	0	16.9849	8.61785		8.34123
2	2	1	2	1	1	2	No		3.6324	117.147	0.714286	0	13.2333	9.50894	2	6.46728
2	1	1	2	2	2	2	Yes	1	5.40254	110.307	2.46429	0	23.0976	9.50951		7.61168
2	1	2	2	2	2	2	No		5.85646	78.8174	0.464286	0	25.7954	9.51821		8.32693
2	2	2	2	2	1	1	No	0	7.37699	105.588	1.53571	0	12.8412	9.03632		6.68901
2	2	2	2	2	1	1	No				1.5	0
2	1	2	2	2	2	1	No				0	0
2	2	1	2	2	1	1	Yes				3.60714	0
2	2	2	2	2	1	1	No		3.57477	88.3118	0.678571	0	12.1961	8.25796		7.58307
2	1	2	2	2	2	2	No	0			0.357143	0
2	1	1	2	1	1	1	Yes				2.64286	0
2	2	2	2	2	1	1	Yes				3.32143	0
2	2	2	2	2	1	1	Yes				1.39286	0
2	1	2	2	2	1	3	No	1			1.46429	0
2	2	2	2	2	1	1	Yes		0.887858	106.829	2.60714	0	15.1835	8.23202		6.70332
2	1	1	2	2	2	3	Yes		0.78473	106.848	4.39286	0	21.574	7.46431		7.03233
2	2	1	2	1	1	1	No				0.571429	0
2	1	1	1	1	1	1	Yes				2	0
2	1	1	2	1	2	1	Yes		6.2507	100.133	2.39286	0	23.7838	9.68555		6.2098
2	1	1	1	1	1	1	Yes				9	1	24.7117			9.90763
2	2	2	2	2	1	1	Yes		3.12225	106.769	4.46429	0	13.6516	8.10699	1	6.9322
2	1	1	2	1	1	3	No				1.53571	0	20.0699			7.19684
2	1	2	2	2	1	1	No		3.13615	90.3693	1.39286	0	21.3547	8.47259		7.99076
2	2	2	2	2	1	1	No				2.64286	0	14.8824			6.73193
2	2	2	2	2	1	1	No	0			1.39286	0
2	1	1	2	2	2	3	No				1.39286	0	18.88			8.84191
2	2	1	2	2	1	1	Yes	0	3.58374	115.032	5.67857	0	14.975	7.30736	1	7.10386
2	2	1	2	2	1	1	No		10.1378	80.2082	1.46429	0	19.5526	9.35845		8.24825
2	1	1	2	2	1	2	No		2.84859	102.568	1.42857	0	23.6795	8.4649		8.00507
2	1	1	2	2	2	1	No	0	3.76249	104.066	1.35714	0	23.2595	8.60725		8.2411
2	1	1	2	2	1	1	Yes		2.19359	107.585	5.32143	0	23.9812	7.27371		7.42572
2	2	1	2	2	1	1	Yes		5.58197	109.035	2.28571	0	15.5957	8.72733		6.97511
2	1	1	2	2	2	1	No				0	0
2	2	2	2	3	1	1	Yes		1.70756	104.737	4.42857	0	15.2433	7.06065	0	7.64029
2	1	1	1	1	2	1	Yes		7.86135	98.2305	6.39286	0	24.8873	9.54368		8.39845
2	1	2	2	3	2	2	Yes	0			2.10714	0
2	1	1	1	1	2	1	No				1.28571	0
2	1	1	2	2	2	1	No				1.60714	0	23.4828			7.32558
2	2	1	2	2	1	1	Yes		5.73858	106.95	3.5	0	17.6379	9.23859		9.46417
2	1	1	2	2	2	3	No				1.46429	0
2	2	1	2	2	1	1	Yes	0			3.32143	0	16.9583			7.3828
2	1	1	2	2	2	1	No				1.57143	0	23.7937
2	1	1	2	2	2	3	No				1.42857	0
2	2	1	2	2	1	1	Yes				1.21429	0	15.7322			6.53881
2	1	1	1	2	1	1	No	1	6.16179	100.732	3	0	21.7105	9.69675		7.57592
2	2	2	2	2	1	1	Yes		2.42992	105.018	2.35714	0	14.1933	7.02669		5.49455
2	2	2	2	2	1	1	No		3.2404	29.7738	2.28571	0	16.6195	8.60382	2	7.41856
2	2	2	1	1	1	1	Yes	1			3.42857	0
2	2	2	2	2	1	1	No		9.86547	108.004	2.5	0	18.5934	9.83856	2	7.2326
2	1	2	2	2	2	2	No				0.428571	0	19.5048			7.74043
2	1	2	2	1	2	3	Yes		1.8209	95.7033	2	0	22.7619	7.47134		9.93624
2	2	1	2	1	1	1	Yes	0	5.17804	115.032	4.85714	0	13.1863	8.70384		7.64029
2	2	2	2	1	2	3	Yes				2	0	13.5398			6.38146
2	2	2	2	1	1	1	Yes	0	6.36567	81.8742	1.60714	0	15.6349	8.84031	1	6.86782
2	2	1	2	2	1	1	Yes				7.46429	0	16.9266			7.27551
2	2	1	2	2	1	1	No		3.84624	65.4687	0.392857	0	15.6404	7.79873	1	6.96081
2	2	1	2	2	1	1	Yes	0	13.1785	106.231	9.67857	1	15.3079	9.2443	2	6.89643
2	2	1	2	2	1	1	No				0	0
2	1	1	2	2	1	2	No				1.53571	0
2	2	2	2	2	1	1	Yes	0	8.67899	105.473	3.35714	0	13.6904	9.45726	2	7.62599
2	2	2	2	2	1	1	Yes	0			1.5	0
2	2	1	2	2	1	1	Yes		2.00294	104.188	2.60714	0	12.0572	7.76566		6.0739
2	1	1	2	2	2	1	No	1	9.22045	110.579	1.60714	0	19.66	9.45438		8.15527
2	2	2	2	1	1	1	Yes		9.18228	105.646	2.64286	0	17.4148	9.3311	2	8.78469
2	2	2	2	2	1	1	No				0.214286	0
2	1	2	2	2	2	1	Yes				2.25	0
2	2	2	2	3	1	1	No				0.214286	0	17.0882			7.18968
2	1	1	2	1	1	1	Yes		21.9322	59.9905	1.5	0	29.7477	11.9182		9.95054
2	1	1	2	2	2	3	Yes				5.46429	0	25.4346			6.53881
2	1	2	2	2	2	1	Yes		1.47583	100.581	3.46429	0	23.7637	8.93141		8.98496
2	1	2	2	2	2	1	Yes	0			2.53571	0	21.9131			7.0967
2	1	2	2	3	2	1	No				1.21429	0
2	2	2	2	2	1	2	Yes	0			6.5	0	17.8695			8.79184
2	2	2	2	3	1	1	No		2.50548	111.152	0.25	0	16.0392	7.91764	1	7.29697
2	1	2	2	2	2	3	No	0			4.35714	0	26.7544			9.56431
2	1	2	2	2	2	1	Yes		8.22251	98.2305	5.42857	0	26.6035	9.96242		9.39265
2	2	2	2	2	1	1	No				0	0
2	1	2	2	2	2	3	Yes	1	16.8244	116.225	4.60714	0	22.7001	10.3542		7.78334
2	2	1	2	1	1	1	Yes	1	1.77174	113.912	3	0	13.1238	7.6279		7.55446
2	1	1	2	2	2	1	Yes	0	2.5893	103.626	1.53571	0	22.6477	8.87508		7.71182
2	1	1	2	2	2	3	Yes		1.15169	103.354	3.35714	0	20.4057	7.57455	3	7.533
2	2	1	2	2	1	1	Yes		14.3779	107.503	2.14286	0	18.2979	10.4214		9.1137
2	2	1	2	2	1	1	No	0			2.5	0
2	1	1	2	2	2	1	Yes	1	9.72359	117.884	7.25	0	23.7452	9.78858		7.98361
2	2	1	2	2	1	1	Yes	0			2.25	0	11.9345			6.28847
2	1	1	2	2	2	1	Yes	0	7.48197	108.339	2.39286	0	18.5642	9.77049		8.57727
2	1	1	2	2	1	1	Yes		1.82311	105.484	2.39286	0	22.6745	7.82423		7.0967
2	1	2	2	2	2	3	No				0.392857	0
2	2	2	2	2	1	1	Yes		2.3501	112.76	8.5	1	19.5934	8.52937		5.60184
2	1	2	2	2	2		Yes		4.89706	114.336	2.39286	0	27.5589	10.1286		6.98226
2	1	2	2	2	2	2	Yes		6.25278	103.409	4.42857	0	21.4045	9.60107		7.38995
2	1	2	2	2	2	1	No		2.93122	98.2305	0.392857	0	23.1889	8.47441		7.50439
2	2	1	2	2	1	2	Yes	0	5.22008	109.7	1.42857	0	16.6453	8.80388		6.63894
2	1	1	2	2	2	3	No		10.4362	102.413	0.464286	0	24.6964	10.0643		7.40426
2	2	2	2	2	1	1	Yes		12.6043	79.4599	2.46429	0	16.4867	9.93298		6.88213
2	1	2	2	2	1	3	No		15.8429	112.045	1.57143	0	25.2364	10.6272		7.79049
2	1	2	2	2	2	2	No	0	1.00022	92.1283	1.39286	0	22.9867	7.31029		6.76054
2	2	2	2	2	1	1	Yes	0	5.73387	114.869	3.67857	0	14.1962	8.97984		7.31843
2	1	2	2	2	1	2	No	0	3.0313	101.185	0.321429	0	22.5681	8.09208		7.49724
2	1	2	2	2	2	1	No		6.4244	78.9137	2.35714	0	23.9691	8.94912		6.65325
2	1	2	2	2	1	3	Yes		4.91958	110.105	2.60714	0	21.5594	11.2423		7.6689
2	1	1	2	2	1	2	No		4.72785	112.694	0.428571	0	26.5851	9.38775		8.43422
2	1	1	2	2	1	1	Yes		7.50779	122.128	3.28571	0	26.2209	9.97938		9.24245
2	2	1	2	1	1	1	Yes				5.75	0	16.9006			7.81195
2	2	2	2	2	1	1	No	0			1.35714	0
2	2	2	2	1	2	1	Yes		3.55812	116.368	7.25	0	17.9052	8.1166	1	5.90224
2	2	2	2	2	1	1	No		11.6411	113.369	1.46429	0	21.408	9.75444		8.27686
2	2	1	2	1	1	3	Yes		5.71889	106.588	6.42857	0	12.144	9.15788		6.56742
2	1	1	2	2	2	1	Yes		3.04237	87.843	2.60714	0	20.3335	8.91147		6.3743
2	1	2	2	2	2	3	No				1.21429	0	23.1759			7.88347
2	1	1	2	1	2	1	No				1.71429	0
2	2	1	2	2	1	1	Yes	1			2.42857	0	15.985			9.09224
2	1	1	2	2	2	2	No				1.46429	0	20.2907			6.3743
2	2	1	2	1	1	1	No	0			5.82143	0
2	1	1	2	1	1	1	No				1.39286	0
2	2	1	2	2	1	1	Yes		10.4704	89.5266	6.60714	0	15.6844	9.86404		9.16377
2	1	1	2	2	2	1	Yes		10.5353	104.852	2.57143	0	21.6894	9.81325		7.90493
2	2	1	2	2	1	1	Yes	0	6.43277	109.167	2.32143	0	15.4098	8.38948	1	7.13962
2	2	1	2	2	1	1	No				1.46429	0
2	2	1	2	1	1	1	Yes		4.66815	105.762	3.57143	0	16.957	9.36688	2	6.8106
2	2	1	2	1	1	1	Yes	0	7.76167	110.039	6.5	0	16.2412	9.3664	2	6.34569
2	2	1	2	1	1	1	No				2.42857	0
2	1	2	2	2	2	2	No				2.82143	0
2	2	2	2	2	1	1	Yes	0	3.39985	102.392	4.32143	0	17.6445	8.36424		6.2098
2	2	2	2	2	1	1	Yes				4.57143	0
2	2	2	2	2	1	1	No				1	0
2	1	2	2	2	2	2	No				2.32143	0	22.7594			11.5169
2	2	1	2	2	1	1	No		3.56543	104.392	1.42857	0	13.8339	8.21613	1	6.10966
2	1	1	2	2	2	2	No	0	2.73258	120.168	1.17857	0	21.8049	8.65057		7.59022
2	2	1	2	2	1	1	Yes		2.77612	116.453	4.21429	0	16.2383	7.71083	1	5.98807
2	1	1	2	2	2	1	No		0.934828	104.625	1.46429	0	20.0793	7.01171		6.47444
2	2	1	2	2	1	1	Yes		2.83122	109.299	1.25	0	17.8067	7.59315		7.68321
2	1	2	2	3	2	2	Yes				5.46429	0	28.7068			8.57727
2	1	1	2	2	1	2	No		1.63019	110.647	1.21429	0	19.6175	8.44554		7.89778
2	2	1	2	2	1	1	Yes	0	7.18688	121.492	2.46429	0	18.2375	8.74495		7.74758
2	2	2	2	2	1	1	No		41.9291	96.9694	2.46429	0	16.4892	11.7499		6.28847
2	2	2	2	2	2	2	Yes	0	3.56402	107.072	1.35714	0	13.0707	8.42827		6.40291
2	2	2	1	2	2	1	Yes		3.38402	72.0015	4.10714	0	18.8579	8.70932		7.21114
2	1	2	2	2	2	1	No		6.74708	80.986	0.214286	0	24.7753	9.34464		8.21964
2	2	2	2	2	1	1	No				0	0
2	1	2	1	2	1	3	Yes				1.21429	0
2	2	2	2	2	1	1	Yes		2.43204	106.528	2.53571	0	15.8029	8.34184		7.97646
2	2	2	2	1	1		No	0	5.33618	105.937	2.42857	0	16.0411	8.9763		7.35419
2	1	2	2	2	2	3	No		3.79017	91.241	0.214286	0	19.649	9.15345		9.59292
2	2	2	2	2	1	1	Yes				2.46429	0
2	1	2	2	2	2	1	No				0.0714286	0
2	1	2	2	2	2	1	Yes	0			4.53571	0	19.4423			7.13247
2	2	1	2	1	1	1	Yes	0	2.92484	112.091	4.75	0	11.6393	7.67459		8.17673
2	2	2	2	3	2	1	No	0			0.285714	0
2	2	2	2	2	1	1	No				2.35714	0	17.804			6.71762
2	1	2	2	2	2	1	No	0			1.67857	0
2	2	1	2	2	1	1	No				0	0
2	1	1	2	2	2	1	No	0			4.5	0	22.2635			8.28401
2	1	1	2	2	2	1	Yes	0	19.0013	112.26	3.35714	0	25.1482	11.2738		8.12666
2	1	1	2	2	2	1	No				0.392857	0
2	1	1	2	2	2	1	No	0	3.10183	98.2305	1.42857	0	25.9628	8.49126		8.94919
2	2	1	2	1	1	1	Yes		2.10581	89.22	3.78571	0	17.1024	7.6406		7.49009
2	1	1	2	2	2	1	No	0			0.428571	0
2	2	2	2	2	1	1	No		2.44144	110.59	0.5	0	13.51	7.51301		7.74043
2	1	2	2	2	2	1	Yes	0	2.23187	11.9451	1.75	0	20.3978	8.88148		9.58576
2	2	2	2	2	1	1	No				0	0
2	1	2	2	2	2	1	Yes		13.7263	110.784	1.42857	0	24.2352	11.2668		8.11235
2	2	2	2	2	1	1	Yes				1.25	0
2	2	1	2	2	1	1	No	0			1.25	0
2	2	2	2	2	1	1	Yes		4.67643	88.3118	3.46429	0	15.6314	9.30889		6.3743
2	1	2	2	2	2	1	Yes	0			3.46429	0	21.5039			9.65729
2	1	2	2	2	2	2	No		2.72872	96.5324	0.428571	0	24.6738	9.19405		7.79049
2	2	2	2	2	1	1	Yes		7.86966	106.231	1.53571	0	19.2872	9.16216		8.72031
2	1	2	2	2	1	1	No				0.214286	0
2	1	1	2	2	2	2	No	0	0.931749	95.5664	1.60714	0	19.7933	7.42507		6.63179
2	1	1	2	2	2	2	Yes		2.44892	91.6194	1.35714	0	19.0167	7.75658		6.03814
2	1	1	2	2	2	1	No		2.27182	93.0315	1.32143	0	17.096	9.41283		6.68901
2	1	1	2	2	2	1	No	0			0.607143	0	22.6373			7.76188
2	2	1	2	2	1	1	Yes	0	4.77357	106.172	1.25	0	17.9602	8.1705		8.1052
2	2	1	2	2	1	1	Yes		5.22644	95.7386	3.28571	0	12.7503	9.72704	2	7.41141
2	2	1	2	1	1	1	Yes		5.90846	99.8942	3.82143	0	16.4132	9.31657		7.32558
2	1	1	2	2	2	3	Yes	0	2.70792	97.6584	3.64286	0	20.8563	8.21282		7.21114
2	1	2	2	2	2	1	Yes	0			2.53571	0	26.3631			8.22679
2	1	2	2	2	2	2	Yes		3.8429	82.4235	3.42857	0	29.4973	10.3398		9.14231
2	2	1	2	1	1	1	Yes	0	2.75956	109.299	4.71429	0	14.4878	7.97814	2	7.98361
2	2	1	2	2	1	1	No		7.39691	105.359	2.39286	0	16.8225	8.85431		7.49724
2	1	2	2	2	2	3	No	0			1.5	0	21.5901			8.90628
2	2	2	2	2	1	1	Yes	0	1.34014	107.317	2.53571	0	13.5524	7.44812		6.63179
2	2	1	2	2	1	1	Yes		4.34767	108.644	2.57143	0	15.574	8.37756		7.33989
2	1	2	2	2	2	1	No				2.53571	0	19.9586			6.3743
2	1	2	2	2	2	3	No				1.17857	0
2	1	2	2	2	2	1	No				0.464286	0	23.2466			6.2241
2	2	2	2	2	1	3	No		3.12568	100.651	2.5	0	14.1461	7.74371	0	5.35865
2	2	2	2	2	1	1	Yes		3.52044	76.8225	2.42857	0	15.3339	9.67608	4	6.46013
2	1	1	2	2	2	3	No		2.17846	119.717	1.57143	0	21.9682	8.89165		7.18968
2	2	1	2	2	1	1	Yes				1.35714	0	13.2702			6.53166
2	2	1	2	2	1	2	Yes				1.67857	0	12.0751			7.61883
2	2	1	2	2	1	1	No		2.55975	87.1269	1.28571	0	14.1193	7.14958		7.07525
2	1	2	2	2	2	3	Yes		2.77385	89.7558	1	0	23.4209	8.09606	3	7.10386
2	2	1	2	2	1	1	Yes	0	4.02141	107.256	3.57143	0	15.554	7.64851		6.44583
2	1	1	2	2	2	2	No		5.28532	102.724	0.142857	0	22.3493	9.69989		7.60453
2	2	1	2	2	1	1	Yes	0	3.03844	105.074	4.35714	0	12.5845	7.98586		6.89643
2	1	1	2	2	1	1	No		1.8138	90.9904	1.46429	0	20.5249	7.99302		6.00953
2	2	1	2	2	1	1	No				0.5	0
2	2	1	2	2	1	1	Yes	0			3.57143	0	17.2759			7.40426
2	2	2	2	2	1	1	No				2	0
2	2	1	2	1	1		Yes	0	2.43285	110.382	5.57143	0	14.6561	8.09055	2	6.80345
2	1	1	2	2	1	1	No				1.17857	0	25.422			6.11681
2	2	1	2	2	1	1	No		13.91	109.971	1.32143	0	15.6595	10.2058	2	6.95365
2	2	1	2	2	1	1	No				0	0
2	2	1	2	2	1	1	No	0	2.42468	113.523	2.35714	0	16.9883	8.25307		6.38146
2	2	2	2	2	1	1	No				0	0
2	1	2	2	2	1	2	No	0	7.23518	99.8356	0.357143	0	22.8457	9.8453		6.27417
2	1	2	2	2	2	3	No				0	0
2	2	1	2	2	1	1	Yes	0	8.62994	110.73	11.5714	1	20.9714	9.57011	2	9.08509
2	2	1	2	2	1	1	No		5.52621	105.018	1.39286	0	16.0764	8.62879		6.44583
2	1	1	2	2	1	1	Yes		3.00338	104.625	2.35714	0	23.7151	8.35165		7.17538
2	2	1	2	2	2	1	Yes		1.90897	115.114	3.35714	0	14.3637	7.33254		6.0882
2	1	1	1	1	2	1	Yes				8	1	18.9744			8.00507
2	1	1	2	2	1	1	No		7.24266	103.139	0.321429	0	24.0328	9.33189		7.955
2	2	1	2	2	1	1	No	0	2.89402	106.29	1.32143	0	18.8526	8.67359		6.68901
2	2	2	2	2	1	1	No	0		111.011	1.28571	0	15.9428	9.67931		6.25271
2	2	2	1	2	2	1	Yes		2.16517	97.8664	1.42857	0	13.2023	7.85235		6.16688
2	2	2	2	2	2	1	No				0	0
2	2	2	2	3	1	1	Yes				3	0
2	1	2	2	2	2	1	No				1.28571	0	26.9412			9.01357
2	1	2	2	2	2	3	No				0	0
2	2	1	2	2	1	1	No	0			1.67857	0
2	1	1	2	2	2	3	Yes		1.2594	105.893	3.42857	0	42.0519	8.94712		8.04083
2	1	2	2	2	2	1	No				0	0
2	2	2	2	2	1	1	No		3.43122	102.984	1.39286	0	14.2386	7.60695		7.13962
2	1	2	2	2	2	1	No				1.5	0
2	2	1	2	2	1	1	Yes	1	1.56776	105.878	3.25	0	15.0547	6.67875		6.35285
2	2	2	2	2	1	1	Yes		6.90524	107.194	5.5	0	13.2882	9.61738		6.76769
2	2	1	2	2	1	1	No				0.321429	0
2	2	1	2	2	1	1	No	1	5.3302	106.113	2	0	16.8747	9.06387	2	9.90763
2	2	1	2	1	1	1	Yes	0	3.38226	105.995	2.71429	0	11.1234	8.80959		8.11951
2	2	1	2	1	1	1	Yes				2.35714	0
2	1	1	2	2	1	1	No				1.32143	0
2	2	1	2	1	1	1	Yes	0	10.6241	110.94	4.53571	0	16.9715	9.37296	2	9.972
2	2	2	2	2	1	1	No		4.24649	83.0651	2.60714	0	15.82	10.0181		6.82491
2	2	2	2	2	1	1	Yes		3.51052	111.799	1.57143	0	19.4462	8.34586		7.81195
2	1	1	2	2	1	3	No				0	0
2	2	1	2	1	1	2	No		4.19414	108.45	2.57143	0	17.9904	8.94798		7.42572
2	2	1	2	2	1	1	Yes		2.17202	104.681	3.57143	0	14.499	7.83401		6.43152
2	1	1	2	2	1	1	Yes	0			2.5	0
2	1	1	2	2	1	1	No		2.02598	109.177	1.46429	0	20.7338	7.9349		6.13827
2	2	1	2	1	1	1	Yes		4.32602	103.583	1.75	0	15.7927	8.43475		7.81195
2	1	1	2	2	2	2	Yes	1	3.29189	92.3847	3.75	0	23.7614	8.1246		8.16242
2	2	1	2	1	1	3	Yes				3.53571	0	12.4777			6.0739
2	2	1	2	1	1	1	No	0	4.70337	104.849	4.57143	0	14.3347	8.32654	2	8.02652
2	1	1	2	2	2	1	No		6.34991	112.913	0.392857	0	19.1383	9.07188		8.40561
2	1	1	2	2	1	3	No				1.39286	0	24.555			7.69751
2	1	1	2	2	2	1	Yes	0	3.46354	116.715	2.28571	0	22.3191	7.82453		8.34839
2	1	2	2	2	1	3	Yes		2.8018	109.837	12.7143	1	27.2253	8.87782		8.18388
2	2	2	2	1	1	1	Yes	1	2.51047	112.911	3.96429	0	15.3929	7.82861		7.01087
2	1	2	2	2	2	3	No				2.78571	0	24.149			8.85621
2	1	2	2	2	2	3	Yes		1.58828	120.81	3.5	0	24.8023	8.49529		8.77753
2	2	2	2	1	1	1	Yes	0	3.48919	96.4384	0.857143	0	16.8561	8.68629		8.32693
2	2	2	2	2	1	1	Yes	0	0.930267	108.322	5.39286	0	13.4383	7.01013		5.58038
2	1	1	2	2	2	2	Yes		1.60912	107.96	5.53571	0	21.8112	8.14806		6.48874
2	2	1	2	1	1	1	Yes	1	5.64928	107.441	5.67857	0	13.2194	9.3872		7.11816
2	1	1	2	1	2	3	Yes		1.14135	105.6	4.71429	0	22.9592	8.0774		6.97511
2	2	1	2	2	1	1	No				1.32143	0
2	2	1	2	2	1	1	Yes		5.66758	100.082	3.5	0	17.6079	9.04979		6.53881
2	2	1	2	2	1	1	Yes	0	4.39181	106.29	2.5	0	13.4003	9.31078		8.66309
2	2	1	2	2	1	1	Yes				4.57143	0
2	2	2	2	2	1	1	Yes		1.68764	108.904	7.57143	0	14.0374	8.574		6.19549
2	1	1	2	2	2	1	Yes				5.5	0
2	2	2	2	2	1	1	No				1.28571	0
2	2	1	2	2	1	1	Yes	0	7.95148	114.467	3.39286	0	16.6392	9.09162		6.63179
2	2	1	2	2	1	1	Yes		2.34862	108.579	3.46429	0	14.65	7.58952		7.8048
2	2	1	2	1	1	1	No		3.37768	117.323	3	0	10.6861	7.06012	1	6.18119
2	1	1	2	2	2	1	No		15.6456	117.211	1.53571	0	23.8759	10.1121		7.14677
2	1	1	2	1	2	1	Yes		6.24812	110.375	3.53571	0	24.4507	9.66743	3	7.48294
2	1	1	2	2	2	2	No				0.392857	0	21.4734			6.61033
2	1	1	2	2	2	2	No		10.0068	109.837	0.392857	0	22.8847	9.97754		7.61883
2	2	1	2	2	1	1	No	0	4.61602	104.188	2.46429	0	17.6774	8.62222		7.84056
2	2	1	2	2	1	1	Yes		5.00058	106.469	3.64286	0	15.8351	8.63265		6.33854
2	2	1	2	1	1	1	Yes		6.40519	107.072	0.392857	0	16.1552	9.06037		8.49859
2	1	1	2	1	2	1	Yes		1.23981	108.595	3.39286	0	18.0187	7.99851		6.53881
2	2	1	2	2	1	1	No		1.35585	105.074	0.357143	0	14.4856	7.06061		6.05244
2	1	1	2	2	1	1	Yes	0	4.39329	100.431	1.32143	0	23.7859	9.6453		8.47713
2	2	2	2	1	1	1	Yes	0			4.60714	0
2	1	2	2	2	2	1	No				1.53571	0	23.5319			6.98226
2	2	2	2	1	1	1	Yes	0			10	1	16.9684			7.03233
2	1	2	2	2	1	1	No				0.357143	0
2	1	2	2	2	2	3	Yes		1.5046	101.642	3.32143	0	21.7348	8.47463		7.94069
2	2	2	2	2	1	1	No				0.535714	0	14.2995			6.63179
2	1	1	2	2	1	3	No				0.714286	0
2	1	1	2	1	2	1	Yes	0	3.70475	122.033	5.42857	0	25.412	8.31054		6.7963
2	2	1	2	1	2	1	Yes		4.62114	114.307	7.64286	0	12.425	7.36508		7.26121
2	1	1	2	1	2	3	Yes		4.67267	104.457	3.60714	0	22.9594	9.36501		8.42706
2	2	2	2	2	1	1	Yes				2.35714	0	20.2049			7.77619
2	2	2	2	2	1	1	No		12.0007	98.7787	0.607143	0	20.0217	9.6323		10.5299
2	2	1	2	2	1	1	No		2.04047	112.018	1.35714	0	13.9942	7.41127		7.85487
2	1	1	2	2	1	3	No				1.35714	0
2	1	1	2	1	2	1	Yes				7.53571	0
2	2	1	2	1	1	1	Yes	1	3.69889	90.9301	5	0	17.4565	8.43472	2	7.21114
2	1	1	2	2	2	1	Yes	0	4.93916	105.893	1.35714	0	20.4553	8.7629		7.0824
2	2	1	2	2	1	1	No	0			1.14286	0	13.7588			6.31708
2	1	1	2	2	2	3	No				1.35714	0
2	1	2	2	2	2	1	No				1.32143	0
2	2	1	2	2	1	1	Yes	0			5.32143	0	15.2332			7.86917
2	1	1	2	2	2	1	No		1.91645	104.909	1.28571	0	22.573	8.44736		6.82491
2	2	1	2	2	1	1	Yes		2.80068	120.788	2.35714	0	14.483	8.42657		7.49724
2	2	1	2	1	1	1	Yes		3.59484	114.788	4.92857	0	15.3356	8.3745		6.66755
2	1	1	2	2	2	1	Yes		2.67096	106.011	1.46429	0	24.3912	8.40079		7.01803
2	1	1	2	2	2	1	Yes				2.28571	0
2	2	1	2	1	1	1	Yes		4.56312	109.233	8.75	1	18.1343	8.87499	2	7.69751
2	1	1	2	2	1	1	No		2.05088	116.797	1.39286	0	22.5639	8.02156		6.75338
2	1	1	2	1	1	2	No	0			1.39286	0
2	2	1	2	1	1	1	Yes		18.2954	108.839	0	0	15.3399	10.5565		6.19549
2	2	1	2	2	1	1	Yes		6.6075	109.432	1.42857	0	15.495	8.85989		6.43152
2	2	1	2	2	1	1	Yes		2.23361	93.195	3.28571	0	15.0824	7.41828		6.83206
2	2	1	2	1	1	1	Yes		3.67541	107.815	2.5	0	12.143	8.08179	1	6.2241
2	2	1	2	1	1	1	Yes		2.1811	116.625	5.78571	0	15.9892	7.87054	2	8.49144
2	1	1	2	2	1	1	Yes				2.39286	0
2	1	2	2	2	2	1	No		4.53863	114.031	1.57143	0	23.5554	8.75777		6.04529
2	1	2	2	2	2	1	No		3.70002	103.956	1.28571	0	25.3993	9.75789		9.58576
2	1	1	2	2	2	1	No				2.57143	0
2	2	2	2	2	1	1	No				1.25	0	15.7002			9.3998
2	1	2	2	2	2	2	No	0	9.98124	108.339	0.25	0	26.1917	9.64987	3	9.2639
2	2	2	2	2	1	1	No		2.22526	115.032	1.32143	0	12.3692	7.78634		7.0967
2	2	2	2	2	1	1	Yes		4.09176	107.379	1.39286	0	15.4346	8.71649		6.98942
2	1	1	2	2	2	2	No		3.16445	122.709	0.285714	0	23.9227	9.13636		8.6917
2	1	1	2	2	2	2	Yes		0.923533	109.704	3.46429	0	19.1245	7.31986		6.9465
2	1	2	2	2	2	1	No				1	0
2	1	1	2	2	2	1	No				1.39286	0	25.1953			8.04798
2	2	1	2	1	1	1	No	0	1.78659	115.692	1.39286	0	14.5737	7.53745	2	8.29117
2	1	1	2	2	1	1	No	1	4.54606	115.663	0.285714	0	20.5481	9.69676		6.46728
2	2	1	2	2	1	1	Yes		3.92744	113.369	2.53571	0	14.353	7.80952		6.47444
2	1	1	2	2	2	1	No	0			0.392857	0	22.3225			7.14677
2	1	1	2	2	1	1	No	0			1.42857	0
2	2	1	2	1	1	1	No		7.74976	110.039	1	0	16.027	9.41426		7.46863
2	1	2	2	2	2	1	No				0.178571	0
2	2	2	2	1	1	1	No		3.36177	111.081	2.53571	0	12.3256	8.41719		7.61883
2	1	2	2	2	2	1	No		7.79382	105.253	1.53571	0	22.3311	9.74437		6.46728
2	1	2	2	2	2	2	No		4.65928	103.193	1.42857	0	23.3013	9.2887		8.19818
2	1	1	2	2	2	1	No				1.42857	0	22.3127			7.59022
2	2	1	2	2	1	1	Yes	0	3.23425	90.4578	5.46429	0	15.5741	8.07238		6.12397
2	1	2	2	2	1	1	Yes		5.79275	108.788	2.46429	0	25.1963	9.3774		8.52005
2	2	2	2	2	1	1	No		8.26168	115.692	2.35714	0	14.4752	9.17257		8.40561
2	2	2	2	2	1	1	No	0			0.357143	0	15.3857			7.17538
2	1	2	2	2	2	2	Yes		8.87996	70.6384	1.35714	0	21.3626	10.3836		10.4155
2	2	1	2	1	1	1	Yes		3.43871	120.988	1.46429	0	15.1895	7.86224	1	6.91074
2	2	1	2	2	1	1	No		3.68514	92.8651	1.25	0	14.2663	7.68391	0	6.8106
2	2	1	2	2	1	1	No				1.46429	0	15.9517			7.83341
2	1	1	2	2	2	2	No		2.4813	99.2464	0.392857	0	22.1544	7.82142		7.9693
2	2	2	1	1	1	1	Yes	1			2.64286	0	14.3424			8.19818
2	1	2	2	2	1	1	No		3.12053	103.845	1.5	0	22.0285	8.97364		7.89778
2	2	2	2	2	1	1	Yes		2.04392	108.644	1.46429	0	17.7404	7.82236		6.58172
2	2	2	2	1	1	1	No		3.01132	119.715	1.71429	0	16.1957	8.0458		7.59022
2	1	2	2	2	2	1	No		8.13291	115.267	0.5	0	22.6675	9.55439		8.85621
2	2	2	2	3	1	1	No	0			1.21429	0
2	2	1	2	2	1	1	Yes	0	4.85426	115.609	9.46429	1	17.0388	9.04573	4	6.30993
2	2	1	2	1	1	1	Yes		5.30273	109.499	4.82143	0	17.6046	8.43035		7.2326
2	2	2	2	2	1	1	Yes				2.28571	0
2	2	1	2	2	1	1	No	0			1.17857	0
2	2	1	2	2	1	1	Yes	0	8.35067	107.317	2.32143	0	15.2315	9.16765		7.08955
2	1	1	2	2	2	1	Yes		1.33829	113.43	2.39286	0	21.7003	7.9643		6.68901
2	2	1	2	1	1	1	Yes	0			12.6429	1	16.1944			8.71316
2	2	1	2	2	1	1	Yes		2.92961	108.774	3.46429	0	17.6961	7.6401		7.8191
2	2	1	2	2	1	1	No		2.28779	104.392	0.25	0	14.4016	6.85582		6.29563
2	2	1	2	2	1	1	No	0			0.392857	0
2	1	2	2	2	2	3	No		18.5516	109.571	2.35714	0	24.9003	10.5887		6.86067
2	1	2	2	2	1	1	No	0			1.42857	0	25.1664			7.20399
2	2	1	2	1	1	1	Yes	0	4.44936	107.503	6.82143	0	17.3215	8.43109		6.99657
2	1	1	2	1	1	1	No		1.42184	89.2705	4	0	21.403	8.46661		6.6604
2	2	1	2	2	1	1	Yes		1.62651	110.8	4.60714	0	14.1251	7.88562		6.99657
2	1	1	2	1	2	3	Yes		2.41656	111.339	1.53571	0	23.4646	8.73961		7.64744
2	1	2	2	2	1	3	No		1.28162	97.8009	0.535714	0	23.1788	7.74589		6.54596
2	1	2	2	2	2	2	No				0.285714	0	26.4659			8.93489
2	1	1	2	2	2	2	Yes		1.46846	109.439	4.5	0	22.4722	7.69445		7.20399
2	2	1	2	2	1	1	No	0	5.22699	109.7	1.82143	0	13.993	8.87085		6.28847
2	2	1	2	2	1	1	Yes				4.32143	0
2	2	2	2	1	1	1	No				0	0
2	2	2	2	2	1	1	Yes	0	5.4463	52.8324	3.32143	0	14.0741	9.21568	2	6.89643
2	1	2	2	2	2	1	Yes				2.39286	0
2	2	1	2	1	1	1	Yes				6.78571	0
2	1	1	2	2	1	2	No				1.39286	0
2	1	1	2	2	2	3	No				1.64286	0	20.3916			8.04083
2	1	2	2	2	2	1	No				1.53571	0
2	1	2	2	2	2	1	No				1.57143	0
2	2	1	2	1	1	1	No	0	6.73458	108.258	3.42857	0	14.094	8.92828	2	6.6461
2	2	1	2	2	1	1	Yes				5.42857	0
2	1	1	2	2	2	1	No				1	0
2	1	1	2	2	2	3	Yes				3	0	23.0276			6.21695
2	1	2	2	2	2	1	No				1.32143	0
2	2	1	2	2	1	1	Yes				5.5	0
2	1	1	2	2	2	1	No	0			0.357143	0	23.4918			6.9322
2	1	1	2	2	1	1	Yes				10.3571	1				7.533
2	2	1	2	2	1	1	Yes	0			5.35714	0	16.8634			7.27551
2	1	1	2	2	2	3	No				1.57143	0	23.7373			8.3913
2	2	1	2	2	1	1	Yes		3.3421	116.197	11.3929	1	12.79	8.52887		7.43287
2	2	1	2	2	1	1	Yes	0	2.7941	114.228	2.5	0	14.5315	8.3583		6.91789
2	2	2	2	3	1	1	No				1.28571	0	15.1456			6.38146
2	2	2	2	2	1	1	Yes				3.57143	0
2	1	2	2	2	2	3	No		2.29703	105.138	0	0	21.068	8.95751		7.71182
2	1	2	2	2	2	2	No	0	10.6259	61.852	0.321429	0	23.0255	10.2089		7.54016
2	2	1	2	2	1	1	No	0			1.75	0
2	2	1	2	1	1	1	Yes		1.5096	119.429	0	0	13.5688	7.70976	1	6.54596
2	1	1	2	2	1	1	Yes		1.35652	104.066	2.64286	0	20.7258	8.00564		6.68901
2	2	2	2	2	1	1	Yes				1.42857	0	12.9215			6.68901
2	2	1	2	1	1	1	Yes	0	2.00677	105.312	7.5	0	12.9425	7.63863	1	7.28853
2	2	1	2	1	1	1	No	0	18.7579	111.016	3.85714	0	14.0614	10.0806	2	7.18728
2	2	1	2	2	1	1	Yes	0	4.22584	108.403	4.42857	0	13.7906	8.26386	2	7.38254
2	2	1	2	1	1	1	Yes		2.24119	98.2703	2.25	0	15.6036	8.59181	1	7.81643
2	2	1	2	1	1	1	Yes		6.35176	106.812	19.6786	1	12.5663	9.01369	4	7.397
2	2	1	2	1	2	1	Yes	0	7.57633	101.286	7.5	0	17.0452	8.9501		7.46931
2	1	1	2	1	2	2	No		1.76006	100.326	3.57143	0	19.0803	7.94146		8.07677
2	2	1	2	1	1	1	No				1	0
2	1	1	2	1	2	1	Yes	0			1.5	0
2	2	1	2	1	1	1	Yes	0	2.74823	69.8906	2.60714	0	15.3068	7.20407		6.67384
2	1	1	2	2	2	1	Yes	0	7.79472	118.437	2.25	0	23.4608	10.38		8.31541
2	2	1	2	2	1	1	No		3.15997	95.5887	0.428571	0	14.0584	8.82784		9.29167
2	1	1	2	2	2	3	No	0	4.62989	102.847	1.5	0	19.4812	9.02413		7.50547
2	2	1	2	2	1	1	Yes		2.40219	87.1017	3.5	0	15.2252	7.93132		7.1005
2	2	1	2	2	1	1	Yes				3.32143	0	12.872			7.58502
2	1	1	2	2	2	1	No		6.92415	105.741	0.5	0	18.8837	9.71581		8.21417
2	2	1	2	1	1	1	Yes	0	2.76694	87.8428	3.53571	0	12.1381	8.5049		7.48378
2	2	2	2	2	1	1	Yes		5.33997	93.8742	4	0	14.276	8.98291		7.58502
2	1	2	2	2	2	3	No		1.48618	103.893	4.60714	0	22.8459	8.22		7.89598
2	1	2	2	2	2	3	No	1			2.53571	0
2	2	2	2	2	1	1	Yes				7.75	0
2	2	2	1	1	1	1	No	1	3.02487	98.8232	3.85714	0	15.3453	8.45099		7.78027
2	1	2	2	2	2	1	Yes		1.22036	94.0892	4.53571	0	18.5674	8.1787		6.79678
2	1	1	2	1	2	1	Yes	0	2.97997	104.402	14.5357	1	18.8449	8.05694	4	6.89079
2	1	1	2	1	2	3	No	0			1.53571	0
2	2	1	2	1	1	1	Yes		8.0825	107.06	3.82143	0	20.5065	9.64988		8.01168
2	2	1	2	1	1	1	Yes	0	4.63891	108.866	3.39286	0	15.2916	8.92613		7.71519
2	1	1	2	2	2	3	No		7.46919	121.178	2.39286	0	19.6793	9.95067	3	6.3195
2	2	1	2	1	1	1	Yes	1	8.70807	113.745	8.92857	1	11.0715	8.61823		6.97034
2	1	1	2	2	1	1	No	0	6.61114	103.614	3.67857	0	23.6679	9.53396		6.03746
2	2	1	2	2	1	1	Yes				4.53571	0	15.5335			6.24718
2	1	1	2	2	2	3	No	1			0.607143	0
2	1	1	2	2	2	1	No				2.64286	0
2	1	1	2	2	2	1	No				0.392857	0	21.2418			6.92695
2	2	2	2	1	1	1	Yes		3.68311	106.689	2.60714	0	15.3788	8.21617		6.52921
2	2	2	2	1	1	1	No				2.53571	0
2	1	2	2	2	2	1	No				1.5	0
2	2	2	2	2	1	1	Yes		3.69865	111.161	2.39286	0	14.2578	8.50464		6.1604
2	1	2	1	2	2	1	Yes	0	5.63564	56.6886	2.35714	0	21.1752	9.32413		8.11292
2	2	2	1	1	1	1	No		2.10096	105.783	2.32143	0	14.3866	7.40527		6.08085
2	1	1	2	2	2	1	No				1	0
2	2	1	2	2	1	1	Yes	0	7.30943	99.7574	5.5	0	14.4739	9.1007		7.85982
2	2	2	2	1	1	1	Yes	0	1.84674	106.021	1.78571	0	11.5214	7.7416		6.49305
2	2	1	2	1	1	1	Yes	0	3.90408	105.961	11.7857	1	12.2842	8.33758		7.51994
2	1	1	2	2	1	3	No		2.3091	100.931	1.64286	0	23.5265	9.07849		6.9848
2	2	2	2	1	1	1	Yes	0		104.735	2.46429	0		11.0382
2	1	2	2	2	2	1	No				1.32143	0	21.8745			6.92695
2	1	1	2	2	1	1	Yes	0	13.4375	90.7273	4.35714	0	22.7604	10.0625		7.33915
2	2	1	1	1	1	1	No		21.0169	109.066	1	0	15.2742	11.416		6.71723
2	1	1	2	2	1	1	Yes	0	6.61379	96.9748	2.71429	0	21.7201	9.65681		7.27406
2	1	1	1	2	2	3	No	0			1.35714	0
2	1	2	1	2	2	1	No	1			1.46429	0
2	2	1	2	2	1	1	Yes	0			3.39286	0
2	1	1	2	2	2		No	1	1.09618	90.1058	1.42857	0	18.8431	7.46521		6.60876
2	2	1	2	1	1	1	No	1	3.01842	97.5419	2.60714	0	12.7759	8.36216		11.1285
2	2	1	2	1	1	1	Yes		13.5134	103.948	8.82143	1	17.2022	9.11253	2	6.91248
2	1	1	1	1	2	1	Yes	1	1.97626	105.386	4	0	20.6978	8.59632		10.8175
2	2	1	2	1	1	1	No	1			5.5	0	14.553			5.82052
2	2	1	2	1	1	1	Yes		2.10936	105.723	5.46429	0	16.2775	6.83445	1	6.91248
2	1	1	2	2	2	1	Yes		2.45774	106.403	6.46429	0	20.5222	8.30574		7.96106
2	2	1	2	1	1	1	No		1.43225	104.792	1.39286	0	15.4652	8.59678		6.65215
2	1	1	2	2	2	1	No				0.392857	0	20.686			6.92695
2	2	2	2	2	1	1	Yes		3.59128	86.517	1.39286	0	12.1474	8.18215		7.99722
2	2	2	2	2	1	1	Yes		1.36354	104.339	3.42857	0	10.7407	7.35235		6.65215
2	2	2	2	3	1	1	Yes		2.63957	94.5532	7	0	12.589	7.56395	0	6.21825
2	1	1	2	2	2	1	Yes	0	17.8984	73.318	1.5	0	24.7622	11.5643	3	7.02819
2	2	1	2	2	1	1	Yes				2.28571	0	13.3658			7.12943
2	1	1	2	2	2	1	No	0			1.42857	0	18.3381			6.88356
2	2	1	2	2	1	1	No	0	6.64038	95.7633	1.39286	0	15.5205	9.83		7.04265
2	2	1	2	2	1	1	No		5.13558	108.666	0.285714	0	14.5278	9.26444		7.62118
2	2	2	2	2	1	1	Yes	0	4.29199	96.1143	5.28571	0	14.6464	9.0407	0	6.54367
2	1	2	2	2	1	1	Yes				2.46429	0
2	1	2	2	2	2	1	No		18.4146	123.638	0.178571	0	19.8328	11.3985		8.14185
2	1	1	1	1	1	1	Yes		7.41137	88.886	17	1	21.0875	9.9899		9.84127
2	2	1	2	1	1	1	Yes		3.36882	34.6154	3.71429	0	14.4284	8.61211	2	6.92695
2	2	1	2	2	1	1	No	0			2.75	0
2	1	2	2	2	1	2	No		5.6578	99.2841	1.46429	0	24.4026	9.8004	3	8.71314
2	2	2	2	2	1	1	Yes		2.07047	90.2936	3.5	0	11.8127	8.41777		8.04061
2	2	2	2	1	1	1	Yes				5.78571	0
2	1	2	2	2	2	1	No		1.65009	87.5786	1.5	0	19.9803	8.05212		7.62841
2	2	2	2	2	1	1	Yes	0			3.42857	0
2	1	1	2	2	2	3	No				2.42857	0
2	2	1	2	2	1	1	No	0	14.4279	87.3968	1.42857	0	15.3111	9.98288	2	7.06435
2	2	1	2	2	1	1	No		10.3023	106.505	2.35714	0	14.3539	9.56212		6.47859
2	2	1	2	2	1	1	Yes				2.64286	0	13.2234			7.16559
2	1	2	2	2	2	1	No	0	11.4846	108.543	2.53571	0	24.1011	11.3553		8.31541
2	2	1	2	1	1	1	No		3.93834	117.483	0	0	16.3097	8.79721	1	7.60671
2	1	2	2	1	2	1	No		0.292754	109.068	2.53571	0	17.9422	7.66123	3	6.86909
2	1	2	2	2	2	1	Yes	0	1.45241	107.518	3.60714	0	18.4218	9.69182		5.93622
2	1	2	2	2	2	3	No	0	0.356282	108.543	1.5	0	20.0642	8.48185		7.98999
2	2	2	2	2	1	1	No		1.52142	117.483	0.535714	0	16.5138	9.10829		7.51994
2	2	1	2	1	1	1	Yes	0	5.18583	110.445	7.60714	0	15.4821	9.12703		7.16559
2	1	1	2	1	1	1	Yes	0			2.5	0	18.6116			6.30503
2	2	1	2	1	1	1	No				2.64286	0
2	1	1	2	2	2	1	Yes				5.28571	0
2	2	1	2	1	1	1	Yes				6	0
2	2	1	2	1	1	1	Yes				1	0
2	2	1	2	1	1	1	Yes				8	1
2	2	1	1	1	1	1	Yes				21.5	1	15.5038			8.12739
2	2	1	1	1	1	1	Yes	0			8	1
2	1	1	2	1	1	1	Yes				8.67857	1	20.4471			7.27406
2	2	1	2	1	1	1	No				1	0
2	1	1	2	1	1	1	Yes	0			7.46429	0	29.4131			7.38254
2	2	2	2	2	1	1	Yes		6.38353	99.3818	4.32143	0	15.3091	8.73933	2	7.07881
2	2	2	2	2	1	1	No		4.19333	106.936	2.28571	0	15.0868	8.45863	1	6.07362
2	1	2	2	2	2	1	Yes				3.46429	0
2	2	1	2	2	1	1	No	0	1.09736	105.195	2.71429	0	13.761	7.84952		6.42074
2	2	2	2	1	1	1	Yes				8	1	16.5858			5.83498
2	1	1	2	2	2	3	Yes				5.46429	0
2	1	1	1	2	1	1	No				1.78571	0
2	1	1	2	2	1	1	No	0	2.4413	104.231	1.53571	0	18.2959	8.01339		7.05712
2	1	1	2	2	2	2	No				1.78571	0
2	2	1	2	2	1	1	Yes		2.38646	80.7854	1.42857	0	14.9961	8.8062		6.22549
2	2	1	2	1	1	1	Yes		16.0749	111.016	2.53571	0	15.4764	9.96097	2	7.70072
2	2	1	2	2	1	1	No		3.83372	109.816	0	0	14.9893	8.23675		7.86705
2	2	1	2	2	1	1	No				2.46429	0
2	1	1	2	1	2	1	No				2.42857	0	24.137			7.19452
2	1	2	2	2	2	1	Yes				3	0
2	2	1	2	2	1	1	No				1.46429	0
2	2	1	2	2	1	1	Yes	0			4.64286	0
2	2	1	2	1	1	1	Yes		35.6312	115.895	8.60714	1	18.7545	11.6667	4
2	1	2	2	2	2	1	Yes				2.14286	0	25.3922			8.12739
2	2	2	2	3	1	1	No	0			0.25	0	15.1117			5.76267
2	2	2	2	2	2	1	Yes				3.39286	0
2	2	2	2	2	1	1	No	0			2.35714	0	14.558			8.93732
2	2	1	2	1	1	1	Yes	0			5.39286	0	15.3955			8.04784
2	2	1	2	1	1	1	Yes		3.88415	110.304	2.46429	0	16.1385	8.87787		7.90321
2	2	1	2	2	1	1	Yes				1.28571	0
2	1	1	2	2	2	2	No				0	0
2	1	1	1	2	2	1	No				2	0
2	1	2	1	2	2	1	Yes		2.80907	110.908	4.57143	0	24.5561	8.89037		8.4962
2	2	2	2	2	1	1	Yes	0	4.95842	107.123	4.46429	0	13.0686	7.95913		7.3753
2	2	1	2	2	1	1	Yes	0		105.546	2	0		8.77829
2	2	1	2	1	1	1	Yes	1	2.89911	104.395	2.64286	0	14.0503	8.07655	1	7.63564
2	2	2	2	1	1	1	Yes	0			1.60714	0
2	2	2	2	2	1	1	Yes	1	9.20909	104.735	4.39286	0	17.1953	9.18125		6.50752
2	1	2	2	2	1	1	No		1.24108	99.4317	1.39286	0	20.595	7.34516	1	6.21825
2	1	1	2	1	2	3	Yes				3.35714	0
2	2	1	2	1	1	1	Yes	0	2.05592	91.8897	3.5	0	12.5737	6.93006		6.05193
2	1	1	2	2	2	1	Yes				2	0
2	2	1	2	2	1	1	Yes				5.42857	0
2	1	1	2	2	1	1	No	0			1.35714	0	21.0095			6.41351
2	2	2	2	1	1	1	Yes		33.0005	97.3613	6.46429	0	15.6856	10.8777	2	6.87633
2	2	1	2	1	1	1	Yes		6.53823	97.7231	9.53571	1	16.1037	9.03814	2	7.41146
2	2	1	2	1	1	1	Yes				8.92857	1	10.5152			6.34842
2	1	1	2	2	2	2	No	0	4.10878	91.2301	1.35714	0	25.9116	8.39218		7.62841
2	1	1	2	2	2	3	Yes	0	2.46528	105.269	3.42857	0	23.6103	8.18107
2	1	2	2	1	2	3	Yes		1.0971	97.9729	10.4286	1	18.6517	7.57645	3	6.34842
2	2	1	2	1	1	1	Yes		6.51171	104.849	5.67857	0	15.2969	9.33556		7.30299
2	1	1	2	2	2	1	Yes				3.25	0
2	1	2	2	2	1	1	No		1.92652	98.5517	1.57143	0	19.1441	7.3913		6.22549
2	2	2	2	2	1	1	Yes	0	3.17297	107.564	2.46429	0	13.9733	8.79233		7.74411
2	2	2	2	2	1	1	No		5.90188	106.874	2.25	0	20.7131	9.49198	2	6.85463
2	2	2	2	2	1	1	Yes	0	1.08135	101.48	8.5	1	6.553	9.03483	1	6.1821
2	2	2	2	2	1	1	Yes				4.42857	0
2	1	2	2	2	2	1	Yes				2.35714	0
2	2	2	1	2	1	1	No		15.8306	107.437	0.142857	0	14.3619	10.5082		9.07472
2	2	1	1	2	1	1	Yes				8.60714	1
2	2	1	2	2	1	1	Yes				4.46429	0
2	2	1	2	2	1	1	No	0			0.535714	0
2	1	2	2	2	2	3	Yes	0			5.60714	0
2	1	2	2	2	2	1	No		2.59256	76.1245	1.39286	0	29.872	9.46736		8.07677
2	2	2	2	2	1	1	Yes				2.46429	0
2	2	1	2	2	1	1	Yes	0	2.18531	94.3826	5.53571	0	18.2605	8.87152	4	8.15631
2	2	1	2	2	1	1	Yes	0	5.29403	103.258	0.428571	0	15.4372	8.79344		7.12943
2	1	1	2	2	2	1	Yes		1.11819	97.2581	2.46429	0	20.9859	7.14065		8.38049
2	1	2	1	1	2	3	Yes		14.1793	110.421	2.64286	0	23.0845	11.2866		8.56128
2	2	2	1	2	1	1	No	1	7.29931	106.383	4.17857	0	20.2378	9.83588	4	9.03133
2	2	2	2	2	1	1	Yes	0			8.25	1
2	2	2	2	2	1	1	No	0	3.98573	98.2703	1.35714	0	19.2182	8.56825		7.74411
2	2	2	2	1	1	1	Yes		5.31408	107.374	4.42857	0	16.7914	9.15281		6.89079
2	1	2	2	2	1	2	Yes				1.35714	0	24.287			7.49824
2	1	1	2	3	2	3	Yes				7.25	0
2	2	2	2	2	1	1	Yes		2.84475	105.137	2	0	14.4783	8.00853		7.91044
2	1	2	2	2	1	1	Yes				2.17857	0
2	2	1	2	1	2	1	Yes		4.8905	104.059	14.5714	1	16.3553	8.67124	4	7.2596
2	2	1	2	1	1	1	Yes	0	3.46899	110.304	7.60714	0	13.1407	8.38067	0	6.49305
2	2	1	2	1	1	1	Yes	0	2.47714	106.383	3.42857	0	16.1803	7.82648	2	8.94455
2	1	1	2	1	2	1	No	0	4.73874	110.146	1.28571	0	20.7517	9.19548		8.02614
2	2	1	2	2	2	1	Yes		6.33894	97.7231	2.35714	0	14.6277	8.52972		6.9848
2	1	1	2	2	2	1	Yes				3.39286	0
2	1	1	1	1	2	1	Yes		2.03637	99.2841	4	0	19.2998	8.66761		8.3588
2	2	1	2	2	2	1	Yes		2.11592	101.87	4.42857	0	12.8453	8.0238	2	7.59225
2	2	1	2	1	2	1	Yes	0	2.65179	114.799	3.46429	0	10.2746	8.41893		7.15836
2	1	2	2	2	2	1	No		3.37229	104.459	1.39286	0	24.5583	8.34427		7.81643
2	2	2	2	2	1	1	Yes				3.42857	0	15.561			6.42074
2	2	2	2	2	1	1	Yes		9.22313	109.066	3.35714	0	15.0313	9.40229		7.2596
2	1	2	2	2	1	1	No		1.2568	102.631	1.5	0	22.5792	7.08521		7.62118
2	1	2	2	2	1	2	No				1.14286	0	19.0856			7.42593
2	2	2	2	2	1	1	No	1		114.553	1.57143	0		9.13008
2	2	2	2	2	1	1	No		8.38815	109.541	0.535714	0	13.958	8.51234		8.95902
2	1	2	2	2	2	1	No				2.32143	0	24.8551			8.71314
2	2	2	2	1	1	1	Yes		6.37314	102.858	0.821429	0	15.1566	8.2911	2	6.85463
2	2	1	2	2	1	1	Yes		3.7019	110.516	2.5	0	14.9638	8.40187		6.48582
2	1	1	2	2	1	1	Yes	0	1.91552	110.146	2.60714	0	22.1065	8.2502		6.5726
2	2	2	2	2	1	1	Yes		6.52939	37.0201	2.46429	0	18.4682	8.74923		7.62841
2	2	1	2	1	1	3	Yes	0			3	0
2	2	1	2	1	1	1	Yes	0			5.42857	0
2	2	1	2	1	1	1	No	0	8.76145	109.269	3	0	18.2014	8.35807
2	2	1	2	1	1	1	Yes	1			2	0	13.217			8.13462
2	1	2	2	2	1	1	No	0	8.87825	96.134	1.39286	0	23.2059	9.81765		8.66975
2	1	2	2	2	2	1	Yes		2.9735	92.9	2	0	21.3136	8.77551		7.5127
2	2	2	1	3	2	1	Yes				4.28571	0	14.63			8.01168
2	1	2	2	1	2	1	Yes		3.53549	109.535	3.5	0	25.7564	8.31971		7.17282
2	2	2	2	2	1	1	Yes				1.10714	0
2	2	2	2	2	1	1	No				1.17857	0
2	2	1	2	1	1	1	Yes	0			10.4643	1
2	1	1	2	1	2	2	Yes		3.35066	105.98	4.67857	0	24.2658	8.83821		7.28129
2	1	2	2	2	2	1	Yes		9.51998	114.933	0.714286	0	24.4796	9.90176		7.63564
2	1	1	2	3	1	2	No		2.41554	104.919	1.39286	0	23.424	8.67428		7.38977
2	2	1	2	2	1	1	Yes		2.22502	105.022	1.39286	0	13.4644	8.07547	4	7.05712
2	2	1	2	1	1	1	Yes	0	15.0093	111.748	8.5	1	12.353	9.80878		6.64492
2	1	1	2	1	2	1	No		2.42967	112.933	3.60714	0	18.8467	9.26028	3	6.82571
2	2	1	2	2	1	1	Yes		6.87199	106.566	7.32143	0	13.4848	9.2656	2	7.31745
2	2	1	2	1	1	1	Yes	0	11.3031	113.193	23.4286	1	12.1426	10.883	4	8.55405
2	1	1	2	2	2	1	No	0	2.98165	112.269	1.64286	0	20.8381	8.79743		7.70796
2	2	1	2	1	1	1	Yes	0			7.85714	0
2	1	1	2	2	2	1	No		5.63204	106.04	1.57143	0	20.4194	8.36232		6.14594
2	2	1	2	2	1	1	Yes		2.83638	96.1143	8.42857	1	15.5718	8.0572		6.52921
2	1	1	2	2	2	1	Yes		3.66988	108.413	3.53571	0	20.4545	8.85333		6.93418
2	1	2	2	2	2	1	No				1.35714	0
2	2	2	2	2	1	1	Yes	0	5.6158	89.5144	2.28571	0	13.3839	8.766		6.78232
2	2	1	2	2	1	1	No		7.54986	107.564	3.42857	0	15.604	9.71504	2	8.12016
2	1	1	2	2	2	1	Yes				4.42857	0
2	2	1	2	2	1	1	No				0.321429	0
2	2	2	2	3	1	1	Yes		7.48803	111.526	4.28571	0	14.0942	9.45314	2	7.6718
2	2	2	2	2	1	1	No	0	1.63938	106.627	0.357143	0	14.5648	7.70795		6.3195
2	2	2	2	3	1	1	Yes	0			4.46429	0	15.7779			6.61599
2	2	2	2	2	1	1	Yes		5.51955	104.964	10.25	1	14.7445	9.02988	4	9.50138
2	1	2	2	2	2	2	No		1.84481	105.861	1.32143	0	25.1503	8.37267		7.5127
2	1	2	2	1	2	3	Yes			119.058	12.6786	1		8.43864
2	2	2	2	2	1	1	Yes		11.3953	104.004	10.7143	1	17.9244	9.56933	4	9.78341
2	1	2	2	2	2	3	Yes		3.86416	105.861	2.28571	0	24.2163	10.0926		9.08195
2	2	2	2	3	1	2	No				0.428571	0
2	1	2	2	2	2	3	No				1.39286	0	19.9469			6.51475
2	1	2	2	2	1	1	No				1.42857	0
2	1	2	2	2	2	1	No				1.35714	0
2	2	1	2	1	1	1	Yes				6	0	13.5548			8.77823
2	1	2	2	2	2	2	No	0			1.5	0
2	1	2	2	2	2	3	No				0	0
2	2	1	2	1	1	1	Yes				4.57143	0
2	1	2	2	2	1	3	No	0			1.71429	0
2	2	2	2	2	1	1	Yes				3.53571	0
2	2	1	2	1	1	1	Yes	0			2	0
2	1	1	2	2	1	1	No	0			1.46429	0	22.7967			7.31745
2	2	2	2	2	1	1	Yes		3.92384	115.553	2	0	15.1222	8.46718		6.73169
2	2	2	2	2	1	1	Yes	1	2.69367	107.564	3.85714	0	15.2023	8.61723		7.75858
2	2	2	2	1	1	1	Yes	0			5.17857	0	18.8876			7.78027
2	2	2	2	2	1	1	No	0	2.65262	85.6533	0.642857	0	12.2026	7.68655		7.69349
2	2	2	2	1	1	1	Yes				4.57143	0
2	2	2	2	1	1	1	Yes		4.36425	88.7474	9.46429	1	19.6524	9.0648	2	8.67699
2	2	2	2	2	1	1	Yes		4.92984	105.546	4.28571	0	14.3253	8.87255		8.31541
2	2	1	2	2	1	1	Yes		8.59045	106.998	1.32143	0	17.1029	9.59707	2	6.40627
2	1	1	2	2	2	1	Yes	0			1.32143	0	20.2701			7.34638
2	2	2	2	2	1	1	Yes		2.63207	109.541	3.5	0	12.8871	7.39644		8.4745
2	2	1	2	1	2	1	Yes	0	3.44133	104.395	2.92857	0	14.4213	8.09665		9.42184
2	2	1	2	2	1	1	Yes	0			1.39286	0
2	2	1	2	2	2	1	No	0			1.42857	0	17.5368			7.56332
2	1	2	2	3	2	1	No				1.35714	0
2	1	2	2	2	2	2	No				4.35714	0	20.3034			10.2101
2	1	1	2	2	2	3	No	0	15.4876	110.146	2.46429	0	22.5379	9.91508		7.14389
2	1	1	2	2	2	1	No				0.428571	0	22.6484			7.15113
2	1	1	2	2	2	3	No		4.95114	112.342	1.39286	0	23.0902	9.48369		7.46931
2	2	1	2	2	2	1	Yes		4.43129	109.201	2.35714	0	16.6283	8.45821		7.00649
2	1	1	2	2	2	1	Yes		3.89649	117.741	2.39286	0	23.0606	8.48851		7.57056
2	1	2	2	2	2	1	No		1.92918	103.338	1.57143	0	22.9557	8.5779		9.14704
2	2	1	2	2	1	1	Yes		2.24779	107.437	7.35714	0	13.8059	9.01042	2	8.17078
2	1	1	2	2	2	1	No				1.42857	0
2	1	1	2	2	2	3	No				2	0
2	1	1	2	2	2	1	No		2.62448	118.349	2.67857	0	21.13	10.0469		8.12016
2	2	2	2	2	1	1	Yes				1.57143	0	14.2725			7.30299
2	1	1	2	2	1	1	No				1.53571	0	21.8348			8.66975
2	1	1	2	2	2	1	Yes	1	3.15196	109.334	2.53571	0	23.9055	10.2211		9.42184
2	2	1	2	2	1	1	No	0	4.56335	104.282	0.5	0	16.5627	8.46301		7.75135
2	1	2	2	2	2		No		7.65097	116.061	1.35714	0	23.7632	9.66936		7.9466
2	1	2	1	1	1	3	No				1	0
2	2	2	2	2	1	1	Yes	0			1.5	0
2	1	2	2	2	2	1	No				1.32143	0
2	2	2	2	2	1	1	Yes			71.3951	9.64286	1	11.5661	6.87514		6.06639
2	1	2	2	2	2	1	No	0			1.5	0
2	2	1	2	2	1	1	Yes		3.05803	77.9326	3.42857	0	14.2373	8.02675		6.99203
2	1	2	2	3	2	1	No	0			1.35714	0
2	1	1	2	2	1	1	Yes		2.0869	85.6258	11	1	19.5996	8.0181		9.03856
2	1	1	2	2	2	2	Yes		8.49799	103.725	2.35714	0	21.0605	9.61225		8.3371
2	2	1	2	2	1	1	No		5.41615	105.079	1.39286	0	15.2795	9.58869		7.93937
2	1	1	2	2	1	3	Yes				1.42857	0
2	1	2	2	2	2	3	No				0	0
2	2	2	2	2	1	1	Yes	0			3.5	0
2	1	2	2	2	1	1	No				0	0
2	2	1	2	2	1	1	Yes		2.72805	105.961	9.60714	1	15.2732	7.57119	2	7.98999
2	2	1	2	2	1	1	No				2.42857	0
2	2	1	2	1	1	3	No		3.75977	90.7671	1.35714	0	17.4405	8.21495	1	6.99926
2	1	2	2	2	1	1	Yes				3.42857	0	21.8566			6.95587
2	2	1	2	2	1	1	Yes				2.28571	0
2	2	1	1	2	1	1	Yes	1	6.15313	99.1949	4.39286	0	16.7902	9.24227		7.68626
2	1	2	2	2	2	1	Yes			102.577	1.35714	0		7.5794
2	2	2	2	2	1	1	Yes		7.41092	107.311	1.35714	0	13.3024	9.35032		6.46413
2	1	2	2	2	2	2	No				1.39286	0	21.7698			6.85463
2	2	1	2	2	1	1	Yes		1.95173	105.429	1.46429	0	16.6788	8.33821		9.10365
2	1	1	2	2	2	3	Yes				1	0
2	2	1	2	2	1	1	Yes	0	8.81665	104.792	2.32143	0	15.993	8.91398		6.71723
2	2	1	2	2	1	1	Yes		8.31877	95.9385	2.46429	0	14.3363	9.52894		8.14908
2	1	1	2	2	2	1	No				0.428571	0
2	1	1	2	2	2	1	No				1.46429	0	20.0512			6.49305
2	1	2	2	2	2	2	Yes		19.0123	77.9802	2.64286	0	26.4097	10.8422		8.1997
2	2	2	2	2	1	1	Yes		2.67932	109.609	12.4286	1	17.7501	8.67854	4	7.2596
2	1	2	2	1	2	1	Yes				1	0
2	1	2	2	2	2	1	No				0	0
2	2	2	2	2	1	1	No				2.53571	0
2	2	2	2	2	1	1	Yes		2.44162	104.226	3.39286	0	12.6601	7.81438		6.54367
2	1	2	2	2	2	1	No				0	0
2	2	2	2	2	1	1	No		3.27986	104.907	1.17857	0	12.5512	8.80575		8.19247
2	1	2	2	3	1	1	No				1	0
2	1	2	2	2	2	1	Yes		13.7132	108.673	5.32143	0	20.8043	10.7207		7.09327
2	2	1	1	1	1	1	Yes		1.92438	104.735	1.64286	0	14.2257	7.89027		6.33396
2	1	2	2	2	2	1	No		4.58926	88.0499	2.21429	0	21.4961	9.4132		7.41869
2	2	2	2	1	1	1	No				0	0
2	2	1	2	2	1	1	Yes				2.46429	0
2	1	1	2	2	1	3	Yes		6.64393	103.949	2.35714	0	21.8195	9.59239		7.98999
2	2	1	2	2	1	1	Yes				4.60714	0
2	1	1	2	2	2	3	No		1.19855	96.9748	1.64286	0	23.8828	7.31745		6.48582
2	2	1	2	2	1	1	Yes	0	5.17273	104.282	2.42857	0	16.6399	8.90407		7.43316
2	2	1	2	2	1	1	Yes		8.42964	108.077	1.60714	0	16.7071	8.79996		5.96515
2	2	1	2	1	1	1	Yes		1.91155	91.8897	5	0	9.1942	7.37598		7.11497
2	2	1	2	2	1	1	No	0		91.7277	1.39286	0		7.56184
2	1	1	2	2	2	1	No				1.39286	0	24.6781			9.34229
2	2	1	2	2	1	1	No		2.79986	107.883	1.32143	0	15.9141	8.20326		7.26683
2	1	1	2	2	2	1	Yes	0	2.34017	105.741	11.6429	1	25.3724	8.60455		7.61395
2	1	2	2	2	1	2	No		2.65674	72.5625	0.321429	0	24.6202	8.2327	3	9.00964
2	2	2	2	2	1	1	No		5.12106	112.652	2.46429	0	17.6037	8.70801		8.96625
2	2	2	2	2	1	1	Yes			121.357	1.42857	0		9.45521
2	1	2	2	2	1	3	Yes		1.60716	112.562	5	0	19.391	7.70357		6.68831
2	1	2	2	2	1	2	No	0	3.77275	106.525	1.42857	0	23.8945	8.16633		7.6501
2	1	1	2	2	2	1	No		7.48351	109.602	2.60714	0	22.9797	9.16324		6.26887
2	1	1	2	3	2	1	No		11.7333	106.161	3.35714	0	22.3945	9.82899	3	8.31541
2	1	1	2	2	2	1	Yes		0.0434146	106.161	2.35714	0	27.0795	9.86432		6.71723
2	1	1	2	2	2	3	No		1.84766	105.21	2.32143	0	20.9648	7.752		7.20175
2	1	1	2	2	2	1	No		2.93835	94.3572	1.42857	0	23.3579	8.18578		7.42593
2	1	2	2	2	2	2	No				1.57143	0
2	2	2	2	1	1	1	Yes				2.5	0
2	2	2	2	2	1	2	Yes				2	0
2	2	2	2	2	1	1	Yes	0	2.53735	72.2219	3.53571	0	16.5128	8.10187		6.91248
2	1	1	2	2	1	1	No		1.82578	99.8771	1.25	0	22.6496	7.81419		9.1832
2	1	1	2	2	2	3	Yes		3.30765	103.781	4.46429	0	26.8208	8.6868		7.54163
2	2	1	2	2	1	1	Yes	0	7.20236	113.665	3.57143	0	12.0158	8.43786		5.81329
2	1	1	2	1	2	2	No	0	8.06814	78.4571	2.42857	0	24.8795	9.64106		7.26683
2	2	1	2	1	1	1	No				0.392857	0
2	1	1	2	2	2	3	Yes		2.00838	104.005	1.46429	0	25.1153	8.33448	3	7.71519
2	2	1	2	2	1	1	Yes	0	5.31189	105.902	1.39286	0	12.3234	8.06796		6.34842
2	1	1	2	2	2	3	No		1.03157	84.4042	2.35714	0	21.1409	7.65808		7.67903
2	1	1	2	2	2	3	No		1.36617	114.854	0	0	21.1755	8.03599	3	7.07881
2	2	2	2	2	1	1	Yes	0	2.76411	105.783	3.60714	0	17.6539	7.9115		6.10978
2	1	2	2	2	2	1	Yes	0	1.36935	117.398	10.7857	1	20.982	8.15056		7.25237
2	2	2	2	1	1	1	Yes	0	4.91043	97.7231	2.78571	0	16.599	8.73564		9.69664
2	2	2	2	2	1	1	No		7.01022	113.745	1.75	0	13.0788	8.68184		6.56537
2	1	2	2	2	1	2	No				0.321429	0	22.3265			8.56851
2	1	2	2	2	2	2	No	0			1.60714	0
2	2	1	2	1	1	1	No		2.43024	85.6533	2.46429	0	14.5392	7.02587	2	7.9466
2	2	1	2	1	1	1	Yes		2.85549	111.234	1.64286	0	14.7976	7.91432		8.01891
2	1	1	2	2	2	3	No	0	1.42753	103.559	2.53571	0	21.4646	7.57132		8.52512
2	2	1	2	1	1	2	Yes	0	3.96666	83.9724	0.321429	0	19.0148	9.05996	2	7.64287
2	2	1	2	1	1	1	Yes	0	2.54224	108.932	13.75	1	18.5461	7.49048		6.86909
2	1	1	2	2	2	3	Yes				1.53571	0
2	2	1	2	2	1	1	Yes	0	5.64638	109.337	2.46429	0	18.01	9.45669		8.52512
2	2	1	2	1	1	1	Yes				3.42857	0
2	2	2	2	2	1	1	Yes		3.37258	107.5	0.357143	0	14.5314	7.75376		6.70277
2	2	2	2	1	1	1	Yes	0	3.29348	92.7072	1.57143	0	17.3624	8.57409		7.10774
2	1	1	2	1	2	1	No				1.42857	0	22.5221			6.9848
2	1	1	2	2	2	1	No		22.864	124.881	1.35714	0	23.8699	11.0796	3	9.35675
2	1	1	1	2	2	3	Yes	1			3.60714	0	20.5524			8.35157
2	1	1	2	2	1	1	No	0	1.86897	117.914	1.39286	0	21.8522	7.37598		7.5344
2	2	1	2	2	1	1	No		4.78191	105.37	1.42857	0	13.2981	8.47009		7.19452
2	2	1	2	1	1	1	No		2.75407	104.451	1	0	17.3522	8.82485		7.18005
2	2	1	2	1	1	1	Yes	0			3.5	0
2	2	1	2	2	1	1	Yes	0	3.31914	110.445	2.5	0	15.5199	7.98738		6.94864
2	2	1	2	2	1	1	No	0	2.44593	111.822	2.39286	0	14.3698	8.1347		6.73169
2	2	2	2	2	1	1	Yes		2.13155	103.661	3.42857	0	15.6001	7.46557		6.12424
2	2	2	2	3	1	1	Yes				3.32143	0
2	1	1	2	2	2	1	No		3.93498	109.334	2.39286	0	21.3286	8.3899		7.22344
2	2	1	2	2	1	1	Yes	0			4.39286	0
2	1	1	2	2	2	2	Yes				2.42857	0	24.8305			7.46931
2	1	1	2	2	2	1	No	0	4.88916	104.745	1.35714	0	26.0218	8.59578		7.38977
2	2	1	2	2	1	1	Yes		3.24778	82.086	2.35714	0	17.173	9.19977	2	7.43316
2	1	2	2	3	2	1	No				1.32143	0
2	2	1	2	2	1	1	Yes				2.42857	0	15.1745			7.19452
2	2	1	2	1	1	1	Yes				2.35714	0	15.9424			7.51994
2	1	1	2	2	2	3	No				1.53571	0
2	1	2	2	2	2	2	Yes		6.49369	105.269	1.35714	0	22.0402	9.21065		9.53754
2	2	2	2	2	1	1	No	0	5.61361	92.7072	2.42857	0	14.9804	8.50307	2	8.18524
2	2	1	2	1	1	1	Yes				6	0
2	2	1	2	1	1	1	No		3.68832	109.337	2.46429	0	13.5066	7.78527	1	6.44966
2	1	1	2	2	2	2	Yes	0	3.47992	106.586	3.32143	0	22.1034	9.28021		7.24514
2	2	2	2	2	1	1	Yes	0			4.21429	0	20.448			7.59948
2	2	1	2	2	1	1	Yes		1.80456	110.658	3.17857	0	14.2509	6.86746		6.72446
2	1	1	2	2	2	1	No	0	5.28076	91.4834	1.46429	0	23.6325	9.09185		8.21417
2	2	1	2	1	1	1	Yes	1			12.4643	1	17.7326			7.19452
2	2	1	2	2	1	1	Yes	0			2.46429	0	17.6977			6.33396
2	1	1	2	2	2	3	No	0	5.43522	97.4003	2.57143	0	24.0181	10.0027		9.03133
2	1	2	2	2	2	1	No	0			2.32143	0
2	2	2	2	2	1	1	Yes				3.5	0	13.8704			6.15317
2	2	2	1	2	1	1	Yes				8.32143	1
2	1	2	2	2	1	1	No				0.25	0
2	2	1	2	2	2	1	Yes		3.47829	99.0087	7.57143	0	9.8785	7.86978	1	6.52198
2	1	1	2	2	1	1	No		13.0028	105.682	0.357143	0	27.5945	9.99234		8.26479
2	2	1	2	2	1	3	Yes	0	5.03604	113.271	1.32143	0	17.4961	8.41948		8.60467
2	2	1	2	1	1	1	No		5.03823	107.5	1.60714	0	23.3043	9.70872		7.42593
2	1	1	2	2	2	1	No				0	0
2	1	1	2	2	2	3	No	0	1.71173	109.134	0.321429	0	20.0936	7.68007	3	6.75339
2	1	1	2	2	1	1	No				1.46429	0	22.6616			8.05507
2	2	1	2	1	2	1	Yes	0	1.49614	102.263	9.60714	1	19.1777	8.27986	2	8.31541
2	2	2	2	2	1	1	No		5.08698	98.454	1.35714	0	18.5674	8.5832		7.07158
2	1	2	2	2	1	1	Yes				18	1
2	1	1	2	2	2	1	No				1.42857	0	23.3241			8.01168
2	2	1	2	2	1	1	Yes		14.0555	113.586	2	0	15.4743	9.93963		8.27925
2	2	1	2	2	1	1	No	0	3.78394	106.936	1.25	0	17.5657	8.82885		8.22863
2	1	1	2	2	1	1	Yes				4.17857	0
2	2	1	2	2	1	1	Yes				2.5	0
2	1	1	2	2	2	3	No	0	2.49594	108.608	0.392857	0	21.5378	8.31475		8.14185
2	2	1	2	2	1	1	Yes	0	8.82841	109.201	2.5	0	17.4155	9.6675	2	9.37845
2	2	2	2	1	1	1	Yes		2.18844	105.664	1.57143	0	18.9092	7.33717		8.93009
2	2	2	2	2	1	1	Yes		3.95845	100.516	4.64286	0	18.1561	8.37917		7.29576
2	2	2	2	1	1	1	No		6.94024	110.729	0.357143	0	16.342	8.8616		6.67384
2	2	2	2	1	1	1	Yes		8.41698	95.9385	1.60714	0	20.0947	8.7425		7.35361
2	1	2	2	2	2	1	No		2.89152	99.7282	1.53571	0	19.4806	8.68975		7.12943
2	2	2	2	2	1	1	Yes		8.32071	115.132	7.71429	0	12.8639	9.77347		7.7875
2	1	2	2	2	1	1	Yes		7.37388	108.348	4.67857	0	24.1483	9.89739		8.57574
2	2	2	2	2	1	1	Yes				1.42857	0	14.527			5.67589
2	1	2	2	2	2	1	No				1	0
2	1	2	2	2	2	3	No				0	0
2	1	2	2	3	1	2	No				0	0
2	2	1	1	2	1	1	No		9.04716	101.286	2.46429	0	16.895	9.1299		7.1005
2	1	1	2	2	2	3	No	0	1.64072	107.204	1.46429	0	24.9561	8.11221	3	7.91767
2	2	1	2	2	1	1	No	0			0.357143	0
2	2	2	2	2	1	1	No	1	10.5722	110.587	0.428571	0	14.8987	9.5228		7.9466
2	1	2	2	2	1	2	No		2.69987	115.412	0.357143	0	21.3169	9.01663		7.28853
2	1	2	2	2	2	1	No	0			0	0	23.3367			8.25032
2	1	2	2	2	2	1	No	0	2.8772	93.0308	2.35714	0	24.1689	8.66958		7.15113
2	1	1	2	2	1	3	No	0			0.571429	0
2	2	1	2	1	1	1	Yes	0	8.40507	117.941	3.57143	0	13.5416	10.7744		7.27406
2	2	2	2	2	1	1	No		5.499	110.445	0.107143	0	15.1935	8.35779	1	7.397
2	1	2	2	2	2	2	Yes	0			2.25	0				9.40014
2	2	2	2	1	1	1	Yes		4.62536	112.882	4.5	0	21.758	9.52402		7.45485
2	1	2	2	2	2	3	No	0			1.60714	0
2	2	2	2	2	1	1	Yes		11.6446	102.461	4.46429	0	20.8581	10.13		8.94455
2	2	2	2	2	1	1	Yes				3.42857	0
2	2	1	2	1	1	1	No	0	24.0048	110.872	1.42857	0	15.7385	10.5521	2	6.91972
2	1	1	2	2	2	1	Yes		1.87288	92.9	4.67857	0	20.1821	8.63068		7.54886
2	2	1	2	1	1	1	Yes		2.98735	105.842	4	0	15.3762	7.86474	2	9.00964
2	2	1	2	2	1	1	Yes				3	0
2	2	1	2	2	1	1	Yes				2	0
2	1	2	2	2	2	1	No		1.67668	102.005	1.67857	0	19.0397	7.79859		6.60876
2	2	2	1	2	1	1	Yes	1			5.39286	0
2	1	2	2	3	2	1	No				0	0
2	2	2	2	2	1	1	Yes				0.464286	0
2	2	2	2	2	1	1	Yes	0	5.0071	105.37	2.25	0	16.9659	8.68852	2	7.90321
2	1	2	2	2	2	2	No		2.15953	103.949	1.46429	0	24.1664	7.58126		7.49101
2	1	1	2	2	2	1	Yes		1.87212	104.745	1.5	0	20.2411	7.15321		7.82366
2	2	1	2	2	1	1	No	0	6.54507	113.586	1.39286	0	14.9939	9.04549		7.91767
2	1	2	1	1	1	1	Yes	1	2.92821	103.893	2.75	0	20.5001	8.37581		6.78232
2	1	2	2	2	2	2	No		3.93671	123.74	0.285714	0	27.456	9.19501		8.05507
2	2	2	2	2	1	1	No		6.21258	113.985	1.32143	0	16.3399	9.27514		6.023
2	1	2	2	2	1	1	No	0	2.53821	111.049	1.64286	0	22.239	7.27002		7.23067
2	1	2	2	2	2	2	Yes		2.23189	102.524	3.42857	0	20.7874	7.63018		7.21621
2	2	2	2	2	1	1	No	0			1.57143	0
2	2	1	2	2	1	1	No	0	4.23247	110.445	1.25	0	17.1543	8.72493		7.23067
2	2	1	2	2	1	1	Yes	0			6.67857	0	9.8489			7.20898
2	1	1	2	2	2	1	No	0	3.92954	106.894	2.5	0	24.9816	8.7151		8.7493
2	1	1	2	1	2	1	Yes				3.5	0	21.208			6.71723
2	2	1	2	2	1	1	Yes		19.2532	106.998	1.57143	0	15.8988	10.1421		7.79473
2	1	1	2	2	1	1	Yes		20.7445	106.894	2.35714	0	23.7569	12.0814		10.3402
2	1	1	1	2	1	1	No	1	6.26955	104.118	0.571429	0	23.6601	9.22651		9.63878
2	1	1	2	2	1	1	No		7.30568	107.08	1.46429	0	23.7306	8.92623		7.02096
2	2	1	2	2	1	1	No		1.87966	101.87	1.32143	0	12.8407	8.07142	2	7.8092
2	1	2	2	2	2	2	No				0	0
2	1	1	2	2	1	1	Yes	0			11.25	1
2	1	1	2	1	2	2	Yes				2.57143	0
2	2	1	2	2	1	1	Yes	0	3.96425	88.7474	2.53571	0	13.676	8.4448		7.2596
2	2	1	2	1	1	1	Yes	0	5.55758	107.948	1.42857	0	17.2257	8.84246		7.51994
2	2	2	2	2	1	1	Yes	0	10.1203	111.748	3.35714	0	11.8849	10.1662		6.76062
2	2	1	2	1	1	1	Yes	1	3.29492	96.8233	6.64286	0	12.1154	8.07522	1	7.68626
2	1	1	2	2	2	2	No	0	8.2484	97.2581	1.28571	0	27.1032	9.16983		7.34638
2	1	1	2	2	2	3	Yes		2.40018	113.918	13.5	1	21.0615	8.19718	3	7.09327
2	1	2	2	2	2	1	No		2.81865	85.6258	0.357143	0	23.3126	9.21318		7.52717
2	2	2	2	2	1	1	No				1.32143	0
2	2	1	2	2	1	1	No	0			0	0	14.0734			8.19247
2	1	1	2	2	2	1	No				1.64286	0
2	2	1	2	2	1	1	No		2.53204	108.999	1.5	0	16.5856	8.59782		8.02614
2	2	2	2	2	2	1	No		8.2618	105.487	0.321429	0	16.7083	10.1103		9.03856
2	1	2	2	2	2	2	No				0	0
2	2	1	2	2	1	1	Yes		4.76982	108.207	1.32143	0	15.9845	8.84035	2	6.93418
2	1	1	2	2	2	1	Yes				4.5	0
2	1	1	2	2	2	1	Yes				3.46429	0
2	1	1	2	2	2	2	No	0			2.71429	0
2	2	1	2	2	1	1	Yes	0	5.83572	19.6841	8.60714	1	14.0271	9.27145		8.51066
2	1	1	2	2	2	1	Yes	0	6.60618	104.459	3.60714	0	26.4747	10.0919		7.5127
2	2	1	2	2	1	1	Yes				5.25	0	20.3538			6.1821
2	2	1	2	2	1	1	Yes	0	2.76136	90.6087	5.64286	0	14.6367	8.65426		6.71
2	1	1	2	2	2	1	Yes		4.85782	110.283	2.57143	0	19.5438	9.03001		7.36807
2	1	2	2	2	2	1	Yes	0	3.1909	77.8854	1.28571	0	25.4167	8.28527		7.86705
2	2	2	2	2	2	1	Yes		6.41642	104.621	2.28571	0	16.9213	9.0981		8.76376
2	1	2	2	2	2	1	Yes	0	4.52986	89.2488	1.39286	0	25.9706	8.73437		7.24514
2	1	1	2	1	2	3	Yes				8.64286	1
2	1	1	2	1	2	3	No	0	3.57159	90.3535	2.46429	0	20.7148	8.29685		6.49305
2	2	1	2	1	1	1	No				2.71429	0	16.3925			9.32059
2	1	1	2	1	2	1	Yes				4.64286	0	20.4836			7.80197
2	2	2	2	2	1	1	Yes		2.90666	81.8228	2.64286	0	14.611	8.47236		8.18524
2	1	1	2	2	2	1	No	1			1	0
2	1	1	2	2	2	1	No	0	1.74403	104.184	2.60714	0	19.8514	8.45409		7.39935
2	1	1	2	2	2	2	No	0	1.04053	94.5035	3.25	0	21.3437	7.23316	3	6.98294
2	2	1	2	1	2	1	No		5.51652	94.7468	3.60714	0	13.6313	8.31456	2	6.74917
2	1	1	2	1	1	3	Yes	1	2.40434	90.843	4.42857	0	21.1018	8.30951	2	8.29792
2	1	1	1	1	2	2	Yes		1.89363	90.0922	5.5	0	17.725	8.78397	3	9.17457
2	1	1	2	1	2	3	No				1.42857	0	19.2537			6.72726
2	1	1	1	1	2	1	Yes	1			5	0
2	1	1	2	1	2	2	No				2.42857	0
2	2	1	2	1	1	1	No		2.09411	105.101	1.57143	0	13.4362	7.92002		7.26786
2	1	1	2	2	1	2	No	0	3.79328	101.137	1.35714	0	23.0062	8.7353		8.10067
2	2	1	2	2	1	1	Yes	0	3.66234	94.5746	3.17857	0	14.866	8.17027		7.66965
2	1	1	2	2	2	3	No				0.464286	0	18.7146			8.04953
2	1	1	2	2	2	3	Yes		2.73406	103.277	4.60714	0	17.896	8.30368		8.20295
2	2	1	1	1	1	1	Yes	0	7.6387	90.9254	0.75	0	15.9316	9.38557		9.94164
2	2	2	2	1	1	1	Yes	0	2.9988	89.5058	2.5	0	17.9619	8.28057	1	6.96103
2	1	2	2	2	2	3	Yes	1	1.80589	118.942	5.78571	0	17.8337	7.84877		6.69073
2	1	1	2	2	2	3	Yes				4	0	18.0378			6.62498
2	2	2	1	2	1	1	Yes	1			5.35714	0
2	2	1	2	1	1	1	Yes		2.40021	86.6383	1.60714	0	15.4851	7.0034		7.62582
2	2	1	2	2	1	1	No		6.43572	109.954	1.39286	0	15.5521	8.69658		7.37013
2	1	2	2	2	2	1	Yes				3.32143	0
2	1	2	2	2	2	3	No	0			1.14286	0
2	1	2	2	2	2	1	Yes		6.91984	103.727	1.35714	0	25.9743	10.2888		7.66235
2	1	2	2	2	2	1	No		4.89403	94.0985	1.28571	0	18.6262	8.73801
2	2	2	2	2	1	1	Yes		6.66447	94.2318	2.75	0	13.291	9.77347		9.61289
2	1	2	2	2	2	1	No		2.1758	101.541	0.714286	0	20.9755	8.8451		7.12905
2	2	2	2	2	1	1	Yes		1.56649	114.913	2.53571	0	13.0124	7.55928	1	7.28247
2	2	2	2	1	1	1	Yes		3.11856	98.8723	4.39286	0	14.4073	8.10041	1	7.27516
2	2	2	1	1	1	1	Yes	1			1.92857	0
2	1	2	2	1	2	3	No		7.03324	80.7621	1.53571	0	22.7133	10.352		7.80846
2	1	2	1	2	1	2	No		16.3738	106.268	1.35714	0	22.2885	11.2498		8.26139
2	2	1	2	2	1	1	Yes				5	0
2	1	1	2	2	2	3	Yes	1	3.34355	101.541	17.6071	1	19.4785	8.38237	3	7.71349
2	2	1	2	1	1	1	Yes		6.15088	108.437	3.78571	0	11.3159	8.7991		6.27432
2	1	1	2	2	2	2	No		8.84352	98.4428	2.25	0	24.0016	10.0003	3	9.05038
2	1	1	2	1	2	1	No		1.60995	107.27	2.78571	0	17.2098	7.70909	3	6.67612
2	1	1	2	1	2	3	No				0.535714	0	18.9202			7.10714
2	2	1	2	1	1	1	No				0	0	10.2546			7.01217
2	2	2	2	1	1	1	Yes	0			4	0	18.8959			8.61205
2	2	2	2	1	1	1	Yes				3.71429	0
2	2	1	2	1	1	1	No				0	0
2	1	1	2	1	2	2	Yes	0			1.82143	0
2	2	1	2	1	1	1	Yes				3	0	13.4738			8.34906
2	2	1	2	2	1	1	Yes				2	0
2	2	1	2	1	1	1	Yes		3.6741	104.058	1	0	14.168	8.35295		6.96833
2	2	1	2	1	1	1	Yes				2.46429	0	14.5166			9.43756
2	2	1	2	1	1	1	Yes	0	3.1355	108.037	4.85714	0	13.5889	8.12346	1	6.68342
2	2	1	2	1	1	1	No		7.09506	104.575	1.71429	0	18.5899	9.50657	2	7.01947
2	2	1	2	2	1	1	Yes	0			1.14286	0	16.6319			7.31169
2	1	1	2	1	2	3	Yes	0			6.46429	0
2	2	1	2	1	1	1	No	0			1.57143	0
2	2	1	2	2	1	1	Yes		14.5414	88.5817	3.42857	0	13.5222	10.0959	2	7.83768
2	1	1	2	2	2	1	Yes				3	0
2	2	1	2	2	1	1	No		2.89321	89.0416	4.46429	0	18.2453	7.79161	4	6.57384
2	2	1	2	1	1	1	Yes	0	8.33862	104.115	10.6429	1	17.4094	9.18283	2	8.11528
[truncated: 17,844 more rows]
